# Supplementary material for: SMaRT lncRNA controls translation of a G‐quadruplex‐containing mRNA antagonizing the DHX36 helicase
Source: EMBO Rep. 2020 Apr 26;21(6):e49942. doi: 10.15252/embr.201949942 (PMC7271651; doi:10.15252/embr.201949942)
Supplement: Supplementary file 2 — Table EV1 [file EMBR-21-e49942-s002.xlsx]

## Sheet: 4A - lncSMaRT pull-down peaks
Table EV1. Genomic coordinates (GRCm38) and annotation of the specific pull-down peaks. The table follows the BED format (0-start, half open system).
Chr	Start	End	Gene Symbol|Biotype:Transcript IDs	P-value	Strand
2	73819000	73819200	Atf2|protein_coding:ENSMUST00000124737,ENSMUST00000112010,ENSMUST00000090802,ENSMUST00000055833,ENSMUST00000112007,ENSMUST00000112016,ENSMUST00000156455,ENSMUST00000100009,ENSMUST00000112017,ENSMUST00000173010	0.00053373	-
2	73823200	73823400	Atf2|protein_coding:ENSMUST00000112010,ENSMUST00000090802,ENSMUST00000055833,ENSMUST00000112007,ENSMUST00000112016,ENSMUST00000156455,ENSMUST00000100009,ENSMUST00000112017,ENSMUST00000173010	0.000298835	-
2	73842200	73842400	Atf2|protein_coding:ENSMUST00000124737,ENSMUST00000112010,ENSMUST00000090802,ENSMUST00000055833,ENSMUST00000112007,ENSMUST00000112016,ENSMUST00000156455,ENSMUST00000100009,ENSMUST00000112017,ENSMUST00000173010,ENSMUST00000143714,ENSMUST00000136958	0.00465233	-
2	73845400	73845600	Atf2|protein_coding:ENSMUST00000124737,ENSMUST00000112010,ENSMUST00000090802,ENSMUST00000055833,ENSMUST00000112007,ENSMUST00000100009,ENSMUST00000112017,ENSMUST00000173010,ENSMUST00000143714,ENSMUST00000141050,ENSMUST00000154456,ENSMUST00000128531	0.000741116	-
2	73846200	73846400	Atf2|protein_coding:ENSMUST00000112010,ENSMUST00000090802,ENSMUST00000055833,ENSMUST00000112007,ENSMUST00000156455,ENSMUST00000100009,ENSMUST00000112017,ENSMUST00000173010,ENSMUST00000143714,ENSMUST00000141050,ENSMUST00000154456,ENSMUST00000128531,ENSMUST00000129555	1.17795e-05	-
2	73850400	73850600	Atf2|protein_coding:ENSMUST00000112010,ENSMUST00000090802,ENSMUST00000055833,ENSMUST00000112007,ENSMUST00000112016,ENSMUST00000156455,ENSMUST00000100009,ENSMUST00000112017,ENSMUST00000173010,ENSMUST00000143714,ENSMUST00000136958,ENSMUST00000141050,ENSMUST00000128531,ENSMUST00000129555	0.0038144	-
2	76376200	76376600	Rbm45|protein_coding:ENSMUST00000046389	0.00204949	+
4	3831600	3834400	Rps20|protein_coding:ENSMUST00000138502	0.000153203	-
5	100660200	100660400	Coq2|protein_coding:ENSMUST00000031262,ENSMUST00000135146,ENSMUST00000126981,ENSMUST00000135801	0.00192887	-
5	100663600	100663800	Coq2|protein_coding:ENSMUST00000031262,ENSMUST00000135146,ENSMUST00000126981,ENSMUST00000135801,ENSMUST00000127811	0.000256854	-
5	127595600	127596800	Slc15a4|protein_coding:ENSMUST00000031367,ENSMUST00000124569,ENSMUST00000153832	0.000817382	-
5	127601800	127602000	Slc15a4|protein_coding:ENSMUST00000031367,ENSMUST00000124569,ENSMUST00000153832,ENSMUST00000144603	0.00147854	-
5	127603600	127604200	Slc15a4|protein_coding:ENSMUST00000031367,ENSMUST00000031367,ENSMUST00000124569,ENSMUST00000124569,ENSMUST00000153832,ENSMUST00000153832,ENSMUST00000144603,ENSMUST00000144603,ENSMUST00000152727,ENSMUST00000152727	0.00045092	-
5	127604400	127604800	Slc15a4|protein_coding:ENSMUST00000031367,ENSMUST00000153832,ENSMUST00000144603,ENSMUST00000152727	0.00121239	-
5	127608800	127609000	Slc15a4|protein_coding:ENSMUST00000031367,ENSMUST00000124569,ENSMUST00000153832,ENSMUST00000144603,ENSMUST00000152727,ENSMUST00000155321	0.000211529	-
5	127617000	127617200	Slc15a4|protein_coding:ENSMUST00000031367,ENSMUST00000124569,ENSMUST00000153832,ENSMUST00000182841	3.20848e-05	-
6	28425600	28425800	Arf5|protein_coding:ENSMUST00000020717,ENSMUST00000169841	9.96604e-06	+
7	3704200	3704600	Rps9|protein_coding:ENSMUST00000006496,ENSMUST00000108623,ENSMUST00000128729,ENSMUST00000139818,ENSMUST00000146303,ENSMUST00000108625,ENSMUST00000108624,ENSMUST00000126562,ENSMUST00000146927	4.1722e-09	+
7	3705800	3706200	Rps9|protein_coding:ENSMUST00000006496,ENSMUST00000108623,ENSMUST00000108623,ENSMUST00000108625,ENSMUST00000126562,ENSMUST00000146927,ENSMUST00000146927,ENSMUST00000136858,ENSMUST00000136858	6.39136e-05	+
7	3706800	3707000	Rps9|protein_coding:ENSMUST00000006496,ENSMUST00000108623,ENSMUST00000108625,ENSMUST00000108624,ENSMUST00000146927	6.31119e-10	+
8	95713200	95713400	Ndrg4|protein_coding:ENSMUST00000041318,ENSMUST00000166358,ENSMUST00000073139,ENSMUST00000080666,ENSMUST00000162578,ENSMUST00000161314	0.00356516	+
8	95713600	95713800	Ndrg4|protein_coding:ENSMUST00000041318,ENSMUST00000166358,ENSMUST00000073139,ENSMUST00000080666,ENSMUST00000162578	2.31908e-05	+
8	95714400	95714600	Ndrg4|protein_coding:ENSMUST00000041318,ENSMUST00000166358,ENSMUST00000073139,ENSMUST00000080666	0.00277233	+
8	119956600	119957200	Usp10|protein_coding:ENSMUST00000144458,ENSMUST00000108988,ENSMUST00000134729,ENSMUST00000139648	0.00387211	+
8	119957400	119957600	Usp10|protein_coding:ENSMUST00000144458,ENSMUST00000108988,ENSMUST00000139648	0.00242104	+
9	26975000	26975800	Acad8|protein_coding:ENSMUST00000120367,ENSMUST00000129490,ENSMUST00000060513,ENSMUST00000151075	0.00183903	-
9	26979200	26979400	Acad8|protein_coding:ENSMUST00000120367,ENSMUST00000129490,ENSMUST00000060513,ENSMUST00000128923,ENSMUST00000132293	0.00977812	-
9	26985400	26985600	Acad8|protein_coding:ENSMUST00000120367,ENSMUST00000129490,ENSMUST00000060513,ENSMUST00000128923,ENSMUST00000132293	0.000741116	-
10	61696000	61696200	Tysnd1|protein_coding:ENSMUST00000020284	0.00307153	+
10	61699400	61699600	Tysnd1|protein_coding:ENSMUST00000020284	0.00241459	+
10	61702000	61702800	Tysnd1|protein_coding:ENSMUST00000020284	0.000817254	+
11	54340400	54340600	Acsl6|protein_coding:ENSMUST00000093106,ENSMUST00000000145,ENSMUST00000108904,ENSMUST00000108905,ENSMUST00000072178,ENSMUST00000101211,ENSMUST00000101213,ENSMUST00000094194,ENSMUST00000127731	0.00146131	+
11	75665400	75665600	Myo1c|protein_coding:ENSMUST00000102505,ENSMUST00000069057,ENSMUST00000102504,ENSMUST00000108431,ENSMUST00000151174,ENSMUST00000148659,ENSMUST00000123064	0.00170594	+
11	75670000	75670200	Myo1c|protein_coding:ENSMUST00000102505,ENSMUST00000102505,ENSMUST00000069057,ENSMUST00000069057,ENSMUST00000102504,ENSMUST00000102504,ENSMUST00000108431,ENSMUST00000108431,ENSMUST00000146419,ENSMUST00000146419	0.00376888	+
11	101088600	101088800	Mlx|protein_coding:ENSMUST00000107302,ENSMUST00000107303,ENSMUST00000149411,ENSMUST00000145187,ENSMUST00000017945,ENSMUST00000149597	0.00295571	+
11	101091000	101091400	Mlx|protein_coding:ENSMUST00000107302,ENSMUST00000107303,ENSMUST00000149411,ENSMUST00000145187,ENSMUST00000017945,ENSMUST00000143344	0.00153776	+
12	73041800	73044000	Six1|protein_coding:ENSMUST00000176310,ENSMUST00000050029,ENSMUST00000176091,ENSMUST00000175677	3.14348e-05	-
12	73045800	73046600	Six1|protein_coding:ENSMUST00000050029	9.80803e-07	-
18	67488200	67490200	Spire1|protein_coding:ENSMUST00000045105,ENSMUST00000115050,ENSMUST00000082243	0.000188325	-
18	67490400	67491200	Spire1|protein_coding:ENSMUST00000045105,ENSMUST00000115050,ENSMUST00000082243	0.000866765	-
19	28530800	28532000	Glis3|protein_coding:ENSMUST00000162022,ENSMUST00000065113,ENSMUST00000161026,ENSMUST00000112612,ENSMUST00000160376,ENSMUST00000161328,ENSMUST00000159178	0.000820935	-
X	12339200	12341000	Lnc-SMaRT|lincRNA:ENSMUST00000146535,ENSMUST00000137281	4.27542e-06	-
X	12342000	12342400	Lnc-SMaRT|lincRNA:ENSMUST00000146535,ENSMUST00000137281	0	-
X	12343200	12343400	Lnc-SMaRT|lincRNA:ENSMUST00000146535,ENSMUST00000137281	0	-
X	12354800	12355000	Lnc-SMaRT|lincRNA:ENSMUST00000146535	0.00242104	-
X	53054000	53054400	Mir503|miRNA:ENSMUST00000102168_Mir322|miRNA:ENSMUST00000083484	4.3933e-08	-

## Sheet: 4B - target list
Table EV1. List of 20 genes (and related 62 transcripts) corresponding to the lnc-SMaRT pulldown enrichment peaks. The list is ranked based on p-value. For each gene, only the isoforms overlapping the largest number of peaks are reported.
Gene symbol	Min p-value	Transcript IDs
Lnc-SmaRT	0	ENSMUST00000146535
Rps9	6.31119e-10	ENSMUST00000146927,ENSMUST00000108623
Mir503	4.3933e-08	ENSMUST00000102168
Mir322	4.3933e-08	ENSMUST00000083484
Six1	9.80803e-07	ENSMUST00000050029
Arf5	9.96604e-06	ENSMUST00000020717,ENSMUST00000169841
Atf2	1.17795e-05	ENSMUST00000173010,ENSMUST00000112007,ENSMUST00000090802,ENSMUST00000055833,ENSMUST00000112010,ENSMUST00000100009,ENSMUST00000112017
Ndrg4	2.31908e-05	ENSMUST00000041318,ENSMUST00000080666,ENSMUST00000166358,ENSMUST00000073139
Slc15a4	3.20848e-05	ENSMUST00000031367,ENSMUST00000153832
Rps20	0.000153203	ENSMUST00000138502
Spire1	0.000188325	ENSMUST00000045105,ENSMUST00000082243,ENSMUST00000115050
Coq2	0.000256854	ENSMUST00000031262,ENSMUST00000126981,ENSMUST00000135801,ENSMUST00000135146
Acad8	0.000741116	ENSMUST00000060513,ENSMUST00000129490,ENSMUST00000120367
Tysnd1	0.000817254	ENSMUST00000020284
Glis3	0.000820935	ENSMUST00000162022,ENSMUST00000112612,ENSMUST00000065113,ENSMUST00000161026,ENSMUST00000159178,ENSMUST00000161328,ENSMUST00000160376
Acsl6	0.00146131	ENSMUST00000127731,ENSMUST00000101213,ENSMUST00000101211,ENSMUST00000108905,ENSMUST00000108904,ENSMUST00000000145,ENSMUST00000094194,ENSMUST00000093106,ENSMUST00000072178
Mlx	0.00153776	ENSMUST00000145187,ENSMUST00000107302,ENSMUST00000107303,ENSMUST00000149411,ENSMUST00000017945
Myo1c	0.00170594	ENSMUST00000108431,ENSMUST00000102505,ENSMUST00000102504,ENSMUST00000069057
Rbm45	0.00204949	ENSMUST00000046389
Usp10	0.00242104	ENSMUST00000139648,ENSMUST00000144458,ENSMUST00000108988
