# Supplementary material for: SMaRT lncRNA controls translation of a G‐quadruplex‐containing mRNA antagonizing the DHX36 helicase
Source: EMBO Rep. 2020 Apr 26;21(6):e49942. doi: 10.15252/embr.201949942 (PMC7271651; doi:10.15252/embr.201949942)
Supplement: Supplementary file 6 — Dataset EV1 [file EMBR-21-e49942-s006.xlsx]

## Sheet: Differential Expression
Dataset EV1. Results of the differential expression analysis between siScr and si-SMaRT C2C12 treated samples.
Gene Symbol	Gene Biotype	RPKM siScr	RPKM si-SMaRT	log2FC	P-value	FDR
Slc1a3	protein_coding	0.643791	3.65169	2.50498	1.32061e-14	1.53772e-10
Lnc-SMaRT	lincRNA	17.4592	3.26614	-2.41099	9.97336e-14	5.80649e-10
Gpx3	protein_coding	1.24964	0.043693	-4.69984	7.84807e-11	2.28457e-07
Mb	protein_coding	298.146	83.9785	-1.82827	1.88966e-10	4.40065e-07
Padi2	protein_coding	4.12506	0.946747	-2.12958	3.04105e-10	5.90167e-07
Mgp	protein_coding	46.4777	147.574	1.66659	5.86453e-10	9.75522e-07
Npr3	protein_coding	0.36103	1.84101	2.33964	1.14161e-09	1.66161e-06
Slc44a4	protein_coding	6.90208	1.55433	-2.15946	1.65282e-09	2.13838e-06
C1s1	protein_coding	0.5505	2.69472	2.28393	7.89744e-09	9.19578e-06
Dpep1	protein_coding	23.2871	7.52172	-1.63055	1.32898e-08	1.40678e-05
Svep1	protein_coding	0.059382	0.415061	2.77518	1.5427e-08	1.41442e-05
Igfn1	protein_coding	4.60646	0.850374	-2.48248	1.57914e-08	1.41442e-05
Tspan32	protein_coding	11.2305	3.38023	-1.73321	2.12535e-08	1.72823e-05
Msln	protein_coding	36.0945	11.1163	-1.70146	2.22634e-08	1.72823e-05
Ano5	protein_coding	10.8985	3.87544	-1.49101	4.94938e-08	3.25442e-05
Col12a1	protein_coding	5.9872	15.7369	1.39379	4.97761e-08	3.25442e-05
Ctsc	protein_coding	2.60113	0.638499	-2.00978	5.03087e-08	3.25442e-05
Leprel1	protein_coding	0.220284	1.22787	2.45715	6.44362e-08	3.94892e-05
Pstpip1	protein_coding	4.15745	1.08592	-1.94737	8.90403e-08	5.18393e-05
Padi3	protein_coding	0.895062	0.140598	-2.68469	1.36117e-07	7.54739e-05
Crabp2	protein_coding	11.8104	3.46983	-1.75976	1.47538e-07	7.55436e-05
Cap2	protein_coding	19.9609	7.52429	-1.40664	1.49219e-07	7.55436e-05
Mest	protein_coding	7.25948	19.1707	1.40061	1.5873e-07	7.70104e-05
Aspn	protein_coding	7.70936	28.6087	1.89684	1.93458e-07	9.01051e-05
Cox8b	protein_coding	103.595	35.783	-1.53229	2.03696e-07	9.12246e-05
Gxylt2	protein_coding	1.3813	4.83441	1.80035	3.31915e-07	0.000138029
Ctsw	protein_coding	3.75697	0.77717	-2.24238	5.72263e-07	0.000224692
Lpl	protein_coding	0.749034	2.41654	1.69189	5.78904e-07	0.000224692
Ctrb1	protein_coding	33.7493	9.51206	-1.86011	6.50157e-07	0.000244207
Ebp	protein_coding	58.259	23.4594	-1.31236	6.76642e-07	0.000246213
Nid2	protein_coding	15.5952	40.2786	1.36822	8.32731e-07	0.000293828
Lctl	protein_coding	2.53726	0.642425	-1.98767	9.25722e-07	0.000317032
Gfra1	protein_coding	13.1339	31.4281	1.25825	1.09392e-06	0.000353923
Adssl1	protein_coding	24.5091	8.89156	-1.46577	1.09423e-06	0.000353923
R3hdml	protein_coding	78.0426	28.7729	-1.44131	1.29826e-06	0.000408567
Ccnd1	protein_coding	3.6111	9.38459	1.37846	2.41971e-06	0.000741451
Mybpc2	protein_coding	0.843228	0.158169	-2.43708	2.85925e-06	0.000853669
Prelp	protein_coding	0.42934	1.71248	1.97671	3.11977e-06	0.000908165
Pappa	protein_coding	0.290918	0.905959	1.63571	3.35191e-06	0.000951944
Id3	protein_coding	3.05614	9.78439	1.67274	3.84626e-06	0.00106633
Sdpr	protein_coding	27.703	66.2612	1.25849	3.97113e-06	0.00107535
Tnnt1	protein_coding	507.558	219.251	-1.21102	4.77971e-06	0.00126488
Mfap4	protein_coding	4.29457	1.15274	-1.88768	5.47535e-06	0.00141678
Cxcl5	protein_coding	0.619643	2.63789	2.09961	5.67878e-06	0.00143747
Tnnc1	protein_coding	2443.15	1010.46	-1.27375	6.00926e-06	0.00148876
Abra	protein_coding	33.4344	14.0461	-1.25062	7.53775e-06	0.00182853
Bmp4	protein_coding	0.170231	0.91347	2.41022	9.65553e-06	0.00229364
Fam107a	protein_coding	0.826195	0.160701	-2.28115	9.84901e-06	0.00229364
Tnni2	protein_coding	451.158	196.342	-1.20035	1.08978e-05	0.00248812
Lpp	protein_coding	7.26462	15.6538	1.10746	1.13418e-05	0.00253969
Cmah	protein_coding	0.441677	1.33697	1.59607	1.18671e-05	0.00260718
Slc19a2	protein_coding	2.90209	7.11906	1.2948	1.22414e-05	0.00263962
Cyp1b1	protein_coding	5.89629	13.6035	1.2066	1.54209e-05	0.00326474
Grem1	protein_coding	1.90629	4.91547	1.36796	1.66433e-05	0.00346062
Hrc	protein_coding	75.6441	35.6603	-1.08536	1.7741e-05	0.00362414
Syngr1	protein_coding	0.610064	0.146338	-2.04221	1.85631e-05	0.0037267
Tnnc2	protein_coding	2446.16	1044.01	-1.22845	2.06663e-05	0.00404932
Renbp	protein_coding	7.58755	2.8531	-1.41681	2.08656e-05	0.00404932
Csrp3	protein_coding	21.1687	8.38308	-1.33724	2.38137e-05	0.00454569
Adck3	protein_coding	14.5441	6.17021	-1.23894	2.76837e-05	0.00519918
Porcn	protein_coding	33.1927	13.5459	-1.29485	2.82931e-05	0.00522928
Lrtm1	protein_coding	2.31569	0.87129	-1.40125	3.15877e-05	0.00574699
F3	protein_coding	4.67517	11.2887	1.27185	3.56598e-05	0.00638805
Art5	protein_coding	1.36617	0.331556	-2.04736	3.64828e-05	0.00643645
Trib3	protein_coding	12.8979	5.31546	-1.28161	3.72821e-05	0.0064793
Htr2b	protein_coding	5.41304	2.00064	-1.42955	3.93596e-05	0.00673975
Aldh3a1	protein_coding	1.10015	3.4781	1.65261	4.03426e-05	0.00680795
Myl1	protein_coding	809.543	374.989	-1.11021	4.65138e-05	0.00773724
Abca9	protein_coding	0.157683	0.509201	1.68389	4.87682e-05	0.00785582
Ptgds	protein_coding	5.07914	1.70969	-1.5824	4.89136e-05	0.00785582
Nmrk2	protein_coding	8.1177	3.10107	-1.39317	4.92507e-05	0.00785582
Anxa8	protein_coding	13.1488	5.46379	-1.2654	5.08333e-05	0.00799869
Hspb3	protein_coding	11.8189	4.34945	-1.4449	5.35097e-05	0.00830756
Syt8	protein_coding	11.2886	4.48275	-1.33796	5.56363e-05	0.00852407
Ass1	protein_coding	6.06187	14.9847	1.30314	5.94683e-05	0.00899284
Ccl7	protein_coding	2.74241	8.50134	1.63938	6.13476e-05	0.0090828
Chrd	protein_coding	3.96413	1.68533	-1.23638	6.16233e-05	0.0090828
Alox5	protein_coding	5.3947	2.24417	-1.26824	6.37966e-05	0.00928559
F730043M19Rik	processed_transcript	0.429162	1.24873	1.53982	6.72325e-05	0.00966488
Vamp5	protein_coding	66.3309	30.6537	-1.11468	6.91794e-05	0.00981759
Scml4	protein_coding	2.29177	0.916594	-1.32773	6.99811e-05	0.00981759
Gja5	protein_coding	0.58673	0.108941	-2.76407	7.13027e-05	0.00988391
Has2	protein_coding	13.5753	29.8606	1.13769	7.32077e-05	0.0100286
Ccl9	protein_coding	5.85949	13.4502	1.20047	7.54093e-05	0.0101335
Thbs1	protein_coding	121.082	271.062	1.16256	7.58681e-05	0.0101335
Adam23	protein_coding	0.672782	1.52291	1.17672	7.65841e-05	0.0101335
Serpinb1a	protein_coding	21.1131	9.13747	-1.20471	8.13659e-05	0.0106452
Slc40a1	protein_coding	8.63692	4.07465	-1.08267	8.31632e-05	0.0106709
Csf1	protein_coding	5.74117	12.4106	1.11065	8.33951e-05	0.0106709
Tspo	protein_coding	344.258	126.2	-1.45131	8.51513e-05	0.0107772
Rhbdl2	protein_coding	1.10988	0.283032	-1.92724	8.66371e-05	0.0108041
Ankrd23,ANKRD23,Ankrd39	protein_coding	10.4942	4.84017	-1.11778	8.73485e-05	0.0108041
Gm13398	antisense	3.24489	1.10302	-1.57111	8.81475e-05	0.0108041
Epor	protein_coding	0.795075	0.13881	-2.38768	9.13419e-05	0.011079
Ptgir	protein_coding	1.24677	3.30897	1.40022	9.36278e-05	0.0112392
Cav3	protein_coding	111.848	55.6269	-1.00805	9.46576e-05	0.0112469
Dusp28	protein_coding	20.4788	9.18815	-1.15759	0.000101652	0.011956
Lefty1	protein_coding	1.5514	0.439965	-1.79545	0.000106189	0.0122747
Fdps	protein_coding	279.244	143.279	-0.962802	0.00010647	0.0122747
Psg28	protein_coding	15.1195	6.77621	-1.15419	0.00010867	0.0124054
Dcn	protein_coding	60.4529	125.252	1.05127	0.000116042	0.0131183
Car3	protein_coding	170.03	348.988	1.03744	0.000120344	0.0134739
Tmem182	protein_coding	100.445	50.4286	-0.993661	0.000124454	0.0137069
Tnnt3	protein_coding	1699.3	824.271	-1.04372	0.00012478	0.0137069
2310002L09Rik	protein_coding	3.84643	1.44118	-1.40462	0.000132869	0.014391
Optc	protein_coding	0.0888581	0.488582	2.43116	0.0001336	0.014391
Ccl2	protein_coding	4.76376	11.9512	1.33075	0.000135149	0.014391
Pim1	protein_coding	2.48331	6.0005	1.26975	0.00013595	0.014391
Galnt6	protein_coding	22.1007	10.2394	-1.11152	0.000139895	0.0146751
Chst13	protein_coding	3.76641	1.17567	-1.75739	0.000163254	0.0169726
Mylpf	protein_coding	5988.32	2915.28	-1.03852	0.000171991	0.0177226
Gas1	protein_coding	27.7807	53.9873	0.958106	0.000179246	0.0183082
Cyr61	protein_coding	36.6323	73.7203	1.0083	0.000187137	0.018948
Gm38534	lincRNA	4.05075	1.40486	-1.53694	0.000190788	0.0191512
Apbb1ip	protein_coding	0.0606085	0.244484	1.98673	0.000195934	0.0194997
Trdn	protein_coding	11.4091	5.40602	-1.07486	0.000199796	0.0197155
Hmga2	protein_coding	0.233802	0.690443	1.55099	0.000222621	0.0216266
Sepp1	protein_coding	6.01141	13.0196	1.11634	0.000222878	0.0216266
Art1	protein_coding	7.41685	2.96463	-1.32962	0.000227212	0.0218649
Six1	protein_coding	25.7103	48.2818	0.909196	0.000235724	0.0224961
Nsdhl	protein_coding	50.8017	26.4038	-0.94343	0.000238563	0.0224961
Cmbl	protein_coding	19.4761	8.71776	-1.15895	0.000239567	0.0224961
Ptgfr	protein_coding	0.13451	0.510633	1.87984	0.000244861	0.0228092
Atp1a2	protein_coding	27.7461	14.0639	-0.980987	0.000253627	0.0232844
Tnni1	protein_coding	365.245	174.026	-1.06966	0.000253961	0.0232844
Nid1	protein_coding	11.8211	23.3569	0.98177	0.000263703	0.023909
Mvd	protein_coding	30.3072	13.6889	-1.14958	0.000265584	0.023909
Dusp13	protein_coding	15.1854	6.68264	-1.18762	0.000266933	0.023909
Ckm	protein_coding	658.446	290.597	-1.18087	0.000269087	0.0239179
Nrxn3	protein_coding	0.53473	0.204225	-1.3754	0.000279534	0.0246583
Gm10800	protein_coding	26.4915	5.39447	-2.29065	0.000281963	0.0246856
Apobec2	protein_coding	79.4624	41.1088	-0.950252	0.00028697	0.0249364
Bst2	protein_coding	16.7631	7.14526	-1.23622	0.000295048	0.0251545
Pygm	protein_coding	37.2362	18.0813	-1.0434	0.000295648	0.0251545
Tmem38a	protein_coding	159.496	81.4583	-0.969779	0.000296678	0.0251545
Mamdc2	protein_coding	1.71877	0.61908	-1.46484	0.000298121	0.0251545
Slc11a1	protein_coding	2.52672	1.04765	-1.27358	0.000326789	0.027375
Pgm5	protein_coding	36.3386	19.0751	-0.93045	0.000332337	0.027641
Sfrp2	protein_coding	0.173925	0.715294	2.00799	0.000338399	0.0279455
2310043M15Rik	lincRNA	10.7966	4.40855	-1.28187	0.000346773	0.0283111
Sulf2	protein_coding	9.27657	18.7731	1.016	0.000347689	0.0283111
Casq2	protein_coding	397.857	206.577	-0.945505	0.000376766	0.0304657
Robo1	protein_coding	6.60475	12.7737	0.950928	0.000385022	0.0309186
Fam101b	protein_coding	5.89933	11.5859	0.973199	0.000403988	0.0322194
Alpk3	protein_coding	8.45016	4.0858	-1.05071	0.000417564	0.0330756
Mcc	protein_coding	0.5701	1.29458	1.17963	0.000431572	0.033718
Dtl	protein_coding	1.18409	2.48426	1.07074	0.000432988	0.033718
Hspb2	protein_coding	73.5076	35.7981	-1.04	0.000434361	0.033718
Thsd7a	protein_coding	0.660912	1.43402	1.11406	0.00044545	0.0343498
Osmr	protein_coding	2.18514	4.22936	0.952969	0.000481052	0.0368511
Man2a1	protein_coding	8.58288	16.063	0.90429	0.000506483	0.0385457
Pmvk	protein_coding	16.7812	7.58702	-1.14926	0.000521611	0.0394392
Krt14	protein_coding	4.22293	1.24461	-1.77648	0.000539471	0.0405264
Klhl30	protein_coding	42.2053	20.3929	-1.05063	0.000547432	0.0407076
Kitl	protein_coding	1.8553	3.99378	1.10502	0.000549245	0.0407076
Stx11	protein_coding	5.73136	2.58147	-1.14364	0.000552371	0.0407076
Col23a1	protein_coding	0.191841	0.5597	1.54846	0.000565997	0.0414495
Dock10	protein_coding	0.0634345	0.178929	1.49678	0.000576308	0.04165
Avpi1	protein_coding	33.0112	16.5675	-0.996581	0.000579406	0.04165
Fmo1	protein_coding	2.10233	0.882111	-1.24428	0.000579466	0.04165
Prrx1	protein_coding	2.39114	4.68434	0.970831	0.000602386	0.0430318
RP23-103F2.2	TEC	0.17972	0.808248	2.12453	0.000610659	0.0433568
Actc1	protein_coding	2159.34	1150.12	-0.908817	0.000614413	0.0433589
Bzrap1	protein_coding	0.575546	0.227131	-1.3504	0.000619164	0.043431
Chrng	protein_coding	88.3696	44.5538	-0.988436	0.000630208	0.043941
Lrrn1	protein_coding	75.3818	40.7421	-0.887246	0.000634007	0.0439427
Mustn1	protein_coding	134.487	73.0516	-0.88054	0.000648234	0.0444737
Ptn	protein_coding	12.1851	24.38	1.0004	0.000649306	0.0444737
Chchd10	protein_coding	13.5397	5.52857	-1.30273	0.000658733	0.0448555
Stk11ip	protein_coding	6.86774	3.41922	-1.00865	0.000669101	0.0452966
Fam213b	protein_coding	2.65163	0.87577	-1.62805	0.000677379	0.045478
Fbxo32	protein_coding	18.3107	33.1447	0.856007	0.000682989	0.045478
Gale	protein_coding	8.12817	3.23364	-1.36694	0.000683498	0.045478
Rasl11b	protein_coding	0.919632	0.267684	-1.78898	0.00069338	0.045681
Rmi2	protein_coding	0.0962885	0.379387	1.92425	0.000694396	0.045681
Timp3	protein_coding	4.14683	7.78088	0.907238	0.000706097	0.0461898
F2	protein_coding	0.726397	0.262183	-1.46175	0.000720417	0.046784
Ebf3	protein_coding	1.263	2.85355	1.17244	0.000723215	0.046784
Pkhd1	protein_coding	6.57333	3.57463	-0.879027	0.000729777	0.0469476
Fos	protein_coding	2.4909	5.54236	1.14798	0.000744261	0.0476164
2310065F04Rik	lincRNA	1.03804	0.373909	-1.46197	0.000750466	0.047751
Loxl2,Mir6950	protein_coding	0.293933	0.781784	1.41542	0.000763209	0.0482978
Pla1a	protein_coding	10.5701	5.06593	-1.05929	0.00077803	0.0489696
Fgf7	protein_coding	2.02471	4.62754	1.19396	0.000786938	0.049264
Ugcg	protein_coding	45.8937	85.834	0.903358	0.000806587	0.0501475
Cox7a1	protein_coding	15.4765	6.253	-1.29463	0.000809664	0.0501475
Clspn	protein_coding	1.38094	2.80239	1.02127	0.000831653	0.0512369
Adam12	protein_coding	6.77797	12.9527	0.933673	0.000843706	0.0512822
Prkar2b	protein_coding	20.5338	38.1562	0.894274	0.000843767	0.0512822
Enox1	protein_coding	0.887501	2.05579	1.20993	0.000847662	0.0512822
Myom1	protein_coding	45.1256	25.5432	-0.821128	0.000850006	0.0512822
Il7	protein_coding	0.0723586	0.262429	1.83134	0.000867864	0.0520897
Rps6ka1	protein_coding	1.74181	0.679101	-1.37458	0.000874484	0.0522179
Gpc6	protein_coding	0.951087	1.9982	1.06731	0.000887688	0.0524921
Ppp1r27	protein_coding	9.77558	4.20037	-1.22058	0.000888092	0.0524921
Crim1	protein_coding	0.369945	0.924869	1.31705	0.000893799	0.0525626
Fat4	protein_coding	0.0252151	0.103163	1.95962	0.000903252	0.0528477
Traf3ip3	protein_coding	1.77893	0.822059	-1.11243	0.000907724	0.0528477
Apoo-ps	protein_coding	2.12633	0.634779	-1.76956	0.000914356	0.052969
Myl4	protein_coding	328.423	176.799	-0.893473	0.000935023	0.0538981
Tgm2	protein_coding	19.723	9.58909	-1.04715	0.000950816	0.0545384
Gm8394	protein_coding	2.2944	0.594872	-2.35119	0.00099537	0.056548
Casq1	protein_coding	101.549	57.3542	-0.824585	0.000995563	0.056548
Rpp21	protein_coding	13.9897	6.75984	-1.04845	0.0011167	0.0631209
Gm7325	protein_coding	333.775	191.27	-0.803128	0.00119243	0.0670757
Lrrtm2	protein_coding	0.0459056	0.194116	2.03009	0.00120381	0.0673904
Slc30a1	protein_coding	3.99067	7.52706	0.915366	0.00125005	0.0695627
Acsl6	protein_coding	2.37141	1.2234	-0.954538	0.00125457	0.0695627
Plxdc2	protein_coding	2.87522	5.39156	0.906539	0.00126569	0.0698467
Hspb7	protein_coding	3.14122	1.3993	-1.17413	0.00130379	0.0716103
Inhbb	protein_coding	6.62855	13.0878	0.979526	0.00131645	0.0719658
Lrrn4cl	protein_coding	0.143371	0.520404	1.8373	0.00134602	0.0730858
Eno3	protein_coding	1076.66	582.378	-0.886575	0.00134949	0.0730858
BC030336	protein_coding	3.50554	7.13492	1.02675	0.00136256	0.0734523
Adamtsl3	protein_coding	2.2431	4.31804	0.943724	0.00138595	0.0743684
Peg10	protein_coding	0.596328	1.35245	1.17315	0.0014458	0.0772244
Lox	protein_coding	56.4613	101.759	0.849907	0.00146355	0.0777762
Slc14a1	protein_coding	0.571705	1.44158	1.34128	0.00146949	0.0777762
Brca2	protein_coding	0.987043	1.97098	0.998891	0.00149131	0.0785741
Plxna2	protein_coding	4.3789	7.95847	0.861205	0.00153455	0.0804879
Psme2b,9930111J21Rik1	protein_coding	0.29791	0.0912977	-1.70621	0.00155099	0.0809855
E2f7	protein_coding	0.764392	1.57541	1.04019	0.0015605	0.081118
Pid1	protein_coding	0.834754	1.67806	1.00533	0.00160693	0.0831602
Marcks	protein_coding	42.3572	77.6382	0.874307	0.00162412	0.0836781
Eepd1	protein_coding	1.38856	0.540637	-1.38179	0.00165044	0.0846597
Ackr3	protein_coding	5.37477	10.0156	0.898299	0.00167673	0.0856309
Klhl41	protein_coding	269.078	149.39	-0.848748	0.00170383	0.0864777
Fam107b	protein_coding	15.0243	27.5975	0.87744	0.00170817	0.0864777
Tshz3	protein_coding	3.94896	7.38249	0.90155	0.00176632	0.0890345
Omd	protein_coding	0.339574	1.17219	1.80323	0.00182801	0.091747
Baalc	protein_coding	7.28261	3.04511	-1.24493	0.00185392	0.0926481
Masp1	protein_coding	0.684184	1.689	1.28688	0.00188071	0.0935855
Vcam1	protein_coding	6.88242	12.673	0.881686	0.00188976	0.0936354
Nfib	protein_coding	2.65708	4.92041	0.889488	0.00190139	0.0938125
Ndrg4	protein_coding	26.2377	14.7022	-0.836476	0.00200698	0.0986044
Cox6a2	protein_coding	53.0689	28.2621	-0.908701	0.00204697	0.100147
Psmb5,Mir686	protein_coding	188.355	105.43	-0.83784	0.00208317	0.100922
Pdlim3	protein_coding	106.118	62.9772	-0.752696	0.00208339	0.100922
Ip6k3	protein_coding	9.21968	4.75877	-0.957524	0.00209293	0.100922
Unc45b	protein_coding	73.145	40.6597	-0.847555	0.00210261	0.100922
Aldh3b1	protein_coding	38.2817	20.0774	-0.932456	0.00212561	0.100922
Tekt5	protein_coding	3.12214	1.33066	-1.23883	0.00212677	0.100922
Trim72	protein_coding	82.8204	44.0289	-0.912298	0.00213146	0.100922
BC025446	protein_coding	1.71154	0.655397	-1.37805	0.00213215	0.100922
G430095P16Rik	protein_coding	1.65622	0.465408	-1.8839	0.00215429	0.101557
Tpd52l1	protein_coding	8.03853	3.5688	-1.15858	0.00217618	0.102175
Kcnj12	protein_coding	4.05928	1.85215	-1.14088	0.0022138	0.103221
Lifr	protein_coding	23.3312	40.0031	0.777857	0.00221619	0.103221
Ptgs2	protein_coding	2.42511	5.03441	1.05641	0.00225485	0.104604
Gdnf	protein_coding	0.336773	0.859109	1.34058	0.00227298	0.105026
Il1r1	protein_coding	16.4074	28.5237	0.798077	0.00231667	0.106622
Aebp2	protein_coding	6.76984	11.9522	0.82036	0.00234239	0.107381
Slit2	protein_coding	1.51312	2.73038	0.850656	0.00239745	0.109474
Ncoa1	protein_coding	4.65123	8.24398	0.825328	0.00242136	0.110134
Klkb1,Cyp4v3	protein_coding	0.128506	0.347569	1.44066	0.00251952	0.114017
Fam102b	protein_coding	3.08891	5.75998	0.899247	0.00252631	0.114017
Col14a1	protein_coding	0.242341	0.0777356	-1.61303	0.00256029	0.115104
Fam167a	protein_coding	1.33818	0.580549	-1.20925	0.00263862	0.117249
En1	protein_coding	0.949039	2.09353	1.13914	0.00264028	0.117249
Mybl1	protein_coding	1.51191	3.40489	1.18656	0.00264168	0.117249
Stom	protein_coding	96.9778	58.1574	-0.737567	0.00264826	0.117249
BC051019	lincRNA	9.30029	4.95493	-0.909378	0.00266659	0.117613
Angpt4	protein_coding	0.803819	2.55936	1.60786	0.00271299	0.118574
Zmat3	protein_coding	1.8237	3.28215	0.846298	0.00271584	0.118574
Zc3hav1l	protein_coding	0.38579	0.849068	1.13113	0.00272262	0.118574
Srpk3	protein_coding	21.1885	11.5694	-0.874913	0.00272913	0.118574
Sgcg	protein_coding	69.3779	40.7702	-0.766499	0.00274508	0.118824
Lrrc14b	protein_coding	1.56083	0.602214	-1.4811	0.00282286	0.121738
Cldn2	protein_coding	2.85542	1.36286	-1.06701	0.00286344	0.123033
Pla2g16	protein_coding	27.799	16.4289	-0.758347	0.00293854	0.125795
Tmc3	protein_coding	1.05477	2.08909	0.984713	0.00297601	0.126612
8430408G22Rik	protein_coding	6.51304	2.76534	-1.25053	0.00297935	0.126612
Apcdd1	protein_coding	0.284637	0.799118	1.4803	0.00303505	0.128151
Zfp521	protein_coding	0.128831	0.345743	1.42937	0.0030376	0.128151
Slc16a6,Gm25540	protein_coding	0.089018	0.282106	1.63057	0.00306977	0.129041
Trim63	protein_coding	32.7132	18.8734	-0.794342	0.00308871	0.129334
Igf1	protein_coding	0.46192	0.998002	1.11422	0.00310909	0.129334
Abhd1	processed_transcript	27.6803	15.4743	-0.840671	0.00311309	0.129334
Apol9b	protein_coding	9.14549	4.78774	-0.93325	0.00312116	0.129334
1110001J03Rik	protein_coding	18.107	9.282	-0.963853	0.00313526	0.129457
Mapk12	protein_coding	16.2694	8.94078	-0.865105	0.00315938	0.129992
Lats1	protein_coding	8.84494	15.6811	0.826455	0.00323101	0.132471
Gm32914	lincRNA	9.08243	5.0004	-0.859399	0.00325589	0.133023
Scx	protein_coding	183.278	100.647	-0.866856	0.00326853	0.133073
Igf1r	protein_coding	4.93432	9.11265	0.882877	0.00330794	0.134208
Col4a1	protein_coding	18.5867	37.5786	1.01401	0.0033662	0.134243
Fbxo6	protein_coding	15.8113	8.6018	-0.880549	0.00337338	0.134243
Rbl1	protein_coding	3.0149	5.37045	0.832846	0.0033759	0.134243
Plekhb1	protein_coding	1.17658	0.525109	-1.17096	0.00339524	0.134243
Syt13	protein_coding	26.6049	44.8737	0.753712	0.00339716	0.134243
Ccne2	protein_coding	7.31046	15.247	1.06695	0.00339914	0.134243
Grtp1	protein_coding	13.7193	7.3345	-0.904693	0.00339943	0.134243
Pgam2	protein_coding	189.521	99.44	-0.934863	0.00340104	0.134243
Nos1	protein_coding	0.0822839	0.216867	1.37503	0.00343924	0.135292
Cp	protein_coding	3.98994	6.93613	0.798569	0.00346433	0.135417
Serpinb6a	protein_coding	42.7965	25.3008	-0.757963	0.00346568	0.135417
Gm5611	protein_coding	5.12586	13.8733	1.46018	0.00351095	0.136727
Ighm	IG_C_gene	1.31041	0.50037	-1.4196	0.00352397	0.136777
Lrrc4c	protein_coding	1.12829	2.24558	0.996047	0.00354991	0.137326
1700047I17Rik2	protein_coding	2.00281	0.671048	-1.9315	0.00359952	0.137869
Osr2	protein_coding	0.562659	1.46179	1.35533	0.00360892	0.137869
Mctp2	protein_coding	0.518906	1.16618	1.17513	0.00360966	0.137869
Setbp1	protein_coding	0.484943	0.967928	0.99206	0.00361131	0.137869
Kcnk2	protein_coding	0.12753	0.357743	1.46321	0.00363692	0.138393
Mycl	protein_coding	14.4771	24.5695	0.762619	0.00369421	0.14007
Irx3	protein_coding	13.0166	6.91488	-0.915848	0.00370522	0.14007
Smyd1	protein_coding	42.5012	25.9939	-0.709252	0.00371708	0.14007
Hephl1	protein_coding	4.77137	2.65389	-0.845296	0.00377418	0.141526
Ank3	protein_coding	1.83481	3.09161	0.752196	0.00378003	0.141526
Myoz2	protein_coding	24.0718	14.0354	-0.777841	0.00379909	0.141784
Bik	protein_coding	1.1869	0.355842	-1.79136	0.00385096	0.143261
Pabpc1	protein_coding	34.7533	57.0653	0.715523	0.00390293	0.144493
Foxs1	protein_coding	4.16388	1.90166	-1.14291	0.00391334	0.144493
Gja1	protein_coding	16.9256	28.562	0.75518	0.00393749	0.144493
Lrrc58,Gm15725	protein_coding	18.6158	31.8485	0.774672	0.00394515	0.144493
Mdga1	protein_coding	0.255087	0.102175	-1.33092	0.00395568	0.144493
Psmb6	protein_coding	203.779	116.87	-0.802374	0.00397315	0.144493
Adamts2	protein_coding	3.40338	6.22848	0.870251	0.00397949	0.144493
Tuba4a	protein_coding	107.916	63.6791	-0.761234	0.0039891	0.144493
Pfkm	protein_coding	117.5	65.3005	-0.847933	0.00399578	0.144493
Fbxo16	protein_coding	2.03277	0.736028	-1.42022	0.00404071	0.145666
Gm11523	processed_transcript	1.28817	0.434057	-1.56998	0.00407508	0.146193
Sdc3	protein_coding	1.35782	2.88641	1.08376	0.00409349	0.146193
Inpp4b	protein_coding	5.68225	3.21443	-0.819679	0.00409863	0.146193
Fabp3	protein_coding	17.2998	9.18341	-0.914519	0.00410556	0.146193
Asl	protein_coding	7.06731	3.80667	-0.896032	0.00416512	0.147862
Lmod3	protein_coding	118.464	71.5816	-0.726429	0.00419362	0.148069
Klhl8	protein_coding	6.86819	3.78288	-0.861178	0.00419638	0.148069
Gpx4	protein_coding	185.153	106.697	-0.795492	0.0042378	0.149078
Murc	protein_coding	210.855	127.971	-0.720287	0.00427072	0.149424
H2-K1	protein_coding	12.5067	6.91736	-0.856619	0.00427619	0.149424
Smim5	protein_coding	21.3157	11.8798	-0.845588	0.00428614	0.149424
Pgm2	protein_coding	65.277	40.1863	-0.700106	0.00438366	0.152368
Smarca2	protein_coding	1.3692	2.49024	0.861712	0.00441499	0.153
RP24-98O21.4	TEC	0.246257	0.641494	1.37532	0.0044318	0.153127
Agpat4	protein_coding	21.8683	12.9853	-0.752731	0.00444496	0.153128
Fdft1	protein_coding	102.717	63.2717	-0.698968	0.00446893	0.153338
Lamtor4	protein_coding	32.3895	18.4069	-0.815798	0.00449475	0.153338
Hist1h2bj	protein_coding	57.244	28.957	-0.99518	0.0044993	0.153338
Egflam	protein_coding	0.277657	0.631083	1.18389	0.00450373	0.153338
Mcm4	protein_coding	14.739	24.569	0.737176	0.0045374	0.153603
Charme	lincRNA	25.1298	11.8304	-1.08608	0.00453792	0.153603
Itgam	protein_coding	0.525242	0.230155	-1.17808	0.00458523	0.15448
Fam173a	protein_coding	16.4601	8.18109	-1.01393	0.00459034	0.15448
Fig4	protein_coding	29.3908	17.7147	-0.730057	0.0046399	0.155455
Adamts5	protein_coding	8.29471	13.8856	0.743422	0.00465674	0.155455
Ogn	protein_coding	296.872	579.146	0.964322	0.0046597	0.155455
Cdc6	protein_coding	3.141	5.50868	0.810825	0.00467272	0.155455
Colec12	protein_coding	25.136	41.0204	0.706722	0.00473241	0.156463
Tap1	protein_coding	0.123088	0.375306	1.57365	0.00474139	0.156463
Arsg	protein_coding	0.124099	0.360262	1.51723	0.00474544	0.156463
Hells	protein_coding	4.48032	8.33677	0.897206	0.00475677	0.156463
Col4a2	protein_coding	13.1309	27.3253	1.05497	0.0047893	0.156841
Tas1r1	protein_coding	3.89426	2.01239	-0.958188	0.0047952	0.156841
Dock1	protein_coding	5.1159	8.59299	0.747341	0.00483337	0.157647
Bin3	protein_coding	38.8614	23.0003	-0.757111	0.00487955	0.158325
Bicc1	protein_coding	3.57201	6.06533	0.763339	0.00488438	0.158325
Twf2	protein_coding	24.2683	13.3079	-0.869032	0.00489498	0.158325
Srrm4os	antisense	1.90849	0.908254	-1.05861	0.0049167	0.158588
Hist1h2bf	protein_coding	52.1661	29.2214	-0.83691	0.00495969	0.159532
Acss2	protein_coding	2.43568	1.35716	-0.845683	0.00500543	0.16056
D930048G16Rik,Srrm2	lincRNA	9.14158	15.507	0.761882	0.00512153	0.163833
Dck	protein_coding	5.67012	10.2191	0.850761	0.00518166	0.165046
Cystm1	protein_coding	1.04899	0.452868	-1.22923	0.00521267	0.165046
Jun	protein_coding	20.6062	35.6328	0.78921	0.00522095	0.165046
Kptn	protein_coding	3.2286	1.6681	-0.958041	0.00522806	0.165046
Scn4a	protein_coding	5.5558	3.12797	-0.831316	0.00523787	0.165046
Psmc3	protein_coding	298.645	179.995	-0.730534	0.0052445	0.165046
Rftn2	protein_coding	6.04139	3.46812	-0.798892	0.00527577	0.165582
Gm20033	processed_transcript	1.31639	0.538995	-1.26613	0.00542741	0.169884
Tmem256	protein_coding	55.711	33.3693	-0.738981	0.00544793	0.170069
Rcor1	protein_coding	3.97494	6.80719	0.775726	0.00549979	0.171229
Gm22973	snRNA	3.94269	11.6101	1.57458	0.00552822	0.171655
Bcam	protein_coding	5.39203	2.39936	-1.20718	0.00555844	0.171715
Rnf181	protein_coding	70.0114	43.3939	-0.689797	0.00556432	0.171715
Crip1	protein_coding	617.34	378.375	-0.70634	0.0055744	0.171715
D830039M14Rik	protein_coding	1.30619	0.52428	-1.29442	0.00559402	0.171865
Dusp9	protein_coding	3.61897	1.85999	-0.967202	0.0056237	0.17212
Cbr2	protein_coding	45.8019	24.8399	-0.884526	0.00564217	0.17212
Mettl22	protein_coding	7.37738	3.88005	-0.930754	0.00564667	0.17212
Gm25117	snoRNA	14.1284	34.9574	1.31781	0.00567495	0.17253
Cpe	protein_coding	23.9014	39.6277	0.728918	0.00573063	0.173769
Acaa2	protein_coding	49.921	29.3044	-0.769468	0.00576937	0.17387
Paox	protein_coding	3.15634	1.50088	-1.07374	0.00577741	0.17387
Unc5c	protein_coding	2.49581	4.18776	0.746546	0.00577875	0.17387
Gtse1	protein_coding	5.52958	9.89739	0.837071	0.00579883	0.174025
Atad2	protein_coding	23.5192	39.9868	0.766005	0.00582546	0.174375
Pfkp	protein_coding	3.63856	2.12818	-0.773864	0.00586117	0.174993
Gm9803	protein_coding	3.73711	1.18333	-2.0301	0.00588543	0.175268
Sgca	protein_coding	55.8497	30.5791	-0.875355	0.00598822	0.177875
Pcsk9	protein_coding	2.34506	1.1263	-1.06911	0.00601433	0.178196
Enah	protein_coding	7.32668	11.8724	0.696438	0.00605972	0.179085
Hgf	protein_coding	3.48039	6.24001	0.841807	0.00612966	0.18042
Myc	protein_coding	4.90745	8.7545	0.832355	0.00615631	0.18042
Ankmy1	protein_coding	1.09147	0.501723	-1.12935	0.006171	0.18042
Atg101	protein_coding	49.2466	26.7348	-0.891395	0.00618179	0.18042
Uqcr10	protein_coding	428.009	261.706	-0.709734	0.0061855	0.18042
Gldc	protein_coding	1.90246	0.958879	-0.99197	0.00619788	0.18042
Chic1	protein_coding	0.542443	1.11314	1.04173	0.00627101	0.181999
Rgs3	protein_coding	3.98949	2.36586	-0.754705	0.00628338	0.181999
1190002N15Rik	protein_coding	41.8498	70.2457	0.747394	0.00635534	0.183627
Pdk4	protein_coding	1.73852	3.23282	0.893886	0.00638016	0.183709
Gli3	protein_coding	2.12563	3.7142	0.803467	0.00638973	0.183709
Ndufv1	protein_coding	84.7717	48.515	-0.805771	0.00643494	0.184553
Fam13c	protein_coding	8.08455	13.6748	0.758917	0.00647082	0.185096
Paqr8	protein_coding	1.62393	2.91725	0.84602	0.00648568	0.185096
Pdgfc	protein_coding	8.20843	13.6345	0.732616	0.00652007	0.185623
Gm20748	lincRNA	11.4996	5.82261	-0.975583	0.00662045	0.187522
Stard10	protein_coding	5.50156	2.90485	-0.926706	0.00663338	0.187522
Sacs	protein_coding	9.46848	15.8032	0.73916	0.00664482	0.187522
Pmaip1	protein_coding	9.74553	4.92486	-0.97836	0.00666098	0.187522
Ankrd35	protein_coding	0.384711	0.13648	-1.55024	0.00666731	0.187522
4833403I15Rik	protein_coding	2.00413	1.00101	-1.00854	0.00680287	0.190874
Ppap2b	protein_coding	3.38436	5.95971	0.815604	0.00683535	0.191324
Nr4a1	protein_coding	2.62454	1.30901	-1.00847	0.00688494	0.19225
Ctxn3	protein_coding	22.9767	12.7414	-0.846642	0.00697677	0.194348
Nsg1	protein_coding	10.3552	17.3297	0.742224	0.00702961	0.195199
Col6a3	protein_coding	14.6439	26.0788	0.832163	0.00704083	0.195199
Zfp367	protein_coding	3.4345	5.9979	0.805612	0.00713812	0.197426
Ftsj1	protein_coding	11.3691	6.84871	-0.73024	0.00725546	0.200098
Myo5a	protein_coding	3.71007	6.0984	0.717307	0.00726911	0.200098
Tnfrsf25	protein_coding	1.48371	0.680446	-1.12977	0.00729662	0.200107
Rabac1	protein_coding	65.9422	35.0095	-0.924169	0.00730381	0.200107
Rmrp	misc_RNA	46978.3	24665.9	-0.929524	0.00735498	0.200705
Ugdh	protein_coding	15.5028	24.8973	0.683797	0.00736011	0.200705
Kcnk13	protein_coding	1.7469	3.34202	0.929911	0.00744058	0.202426
Egln3	protein_coding	29.0508	17.737	-0.71224	0.00747913	0.203
Tecr	protein_coding	137.684	84.2161	-0.70977	0.00750517	0.203233
Cacnb1	protein_coding	29.8339	17.6236	-0.760417	0.007587	0.204566
Ckb	protein_coding	223.51	123.997	-0.852056	0.00759689	0.204566
Dhfr	protein_coding	2.621	4.79214	0.873419	0.00761728	0.204566
Itgb1bp2	protein_coding	117.827	73.5172	-0.680628	0.00762956	0.204566
Adamts1	protein_coding	28.6139	46.2607	0.692788	0.00764287	0.204566
Ids	protein_coding	2.98916	5.18142	0.793168	0.00769464	0.204566
Areg	protein_coding	0.588218	1.49412	1.34346	0.00769581	0.204566
Cadm1	protein_coding	0.965466	1.7302	0.840574	0.00770288	0.204566
Cmklr1	protein_coding	5.42766	2.70338	-1.01577	0.00771252	0.204566
Ccnk	protein_coding	1.24651	2.43707	0.963794	0.00774184	0.204867
Igsf10	protein_coding	0.0885422	0.209557	1.24296	0.00779374	0.204867
Cfh	protein_coding	0.5323	1.01186	0.929012	0.00779408	0.204867
Krt80	protein_coding	0.596992	1.4683	1.26913	0.00779425	0.204867
Atp6v0e2	protein_coding	1.8238	0.845729	-1.11875	0.00788147	0.206548
Myoz1	protein_coding	1.8698	0.822824	-1.18713	0.00790674	0.206548
Kmt2a	protein_coding	0.845553	1.48873	0.813606	0.0079114	0.206548
Mef2c	protein_coding	5.09695	2.99616	-0.764346	0.00801997	0.208616
Tpi1	protein_coding	559.145	329.339	-0.763721	0.00802647	0.208616
Igf2bp2	protein_coding	2.2975	3.92679	0.77159	0.00807086	0.208894
Mapre2	protein_coding	0.297104	0.588285	0.981041	0.00807301	0.208894
2310047M10Rik	protein_coding	9.6847	4.9292	-1.00406	0.00810245	0.209191
Gpr133	protein_coding	0.467302	0.22091	-1.08109	0.0081511	0.209981
Bola1	protein_coding	12.1145	6.02113	-1.01666	0.00818187	0.210006
Herc3	protein_coding	6.07983	3.69342	-0.719063	0.00819369	0.210006
Ptpn14	protein_coding	2.61095	4.44929	0.76733	0.00820618	0.210006
Gm25776	snoRNA	20.3962	55.4779	1.47307	0.00823157	0.210194
Purb	protein_coding	85.5391	149.161	0.802258	0.00825686	0.210378
Fam178a	protein_coding	26.0854	42.0661	0.689573	0.0083388	0.212002
Lhx2	protein_coding	0.101347	0.288515	1.47154	0.00836867	0.212298
Tgfbr3	protein_coding	0.425625	0.848277	0.987132	0.00839986	0.212626
Psmb3	protein_coding	138.528	84.8378	-0.707629	0.0084827	0.214257
Il34	protein_coding	3.18808	1.48084	-1.12321	0.0085387	0.215205
AL603913.1,Ebf1	pseudogene	1.2848	2.24632	0.806525	0.0086444	0.217398
Urod	protein_coding	19.2861	11.464	-0.751076	0.00866857	0.217536
Fn3k	protein_coding	2.59863	1.42998	-0.86219	0.00876334	0.219441
Hist1h2ap	protein_coding	35.3431	16.5093	-1.13409	0.0087879	0.219584
Ksr1	protein_coding	2.96772	1.59311	-0.903301	0.00880987	0.219617
Cd320	protein_coding	15.5988	9.28634	-0.750206	0.00884386	0.219617
Tnnt2	protein_coding	248.399	153.994	-0.689803	0.00884938	0.219617
Abhd6	protein_coding	2.55973	1.28309	-0.985533	0.00886466	0.219617
Atp6v0b	protein_coding	80.0021	46.8783	-0.771991	0.00890192	0.220072
Fam131b	protein_coding	1.1735	2.21805	0.91316	0.00904891	0.223232
Tspyl5	protein_coding	2.90464	1.61773	-0.845564	0.00918179	0.226031
Aldoc	protein_coding	0.63181	0.254229	-1.35186	0.00920913	0.226226
Gm26397	snoRNA	9.70354	23.885	1.3066	0.009289	0.227589
Mical2	protein_coding	8.00949	13.19	0.718997	0.00930371	0.227589
Smpdl3b	protein_coding	19.1603	11.3567	-0.755898	0.00932457	0.227621
Emilin2	protein_coding	2.53644	4.70403	0.886315	0.0094191	0.229184
Irs1	protein_coding	13.3722	21.1488	0.661011	0.00944307	0.229184
Blmh	protein_coding	18.4353	11.5902	-0.669196	0.00946141	0.229184
Pnpo	protein_coding	4.0065	2.2342	-0.842953	0.00949823	0.229184
Prrc2c	protein_coding	7.7178	12.2975	0.671806	0.00949869	0.229184
Epb4.1l1	protein_coding	2.01293	3.45589	0.777556	0.00950691	0.229184
Dmd	protein_coding	1.75159	0.977965	-0.837062	0.00952639	0.229184
Pten	protein_coding	11.8044	19.4547	0.72107	0.00955674	0.229441
Afap1l1	protein_coding	9.55691	5.67657	-0.753699	0.00968764	0.231744
Nudt14	protein_coding	32.0625	17.9845	-0.837682	0.00970188	0.231744
Smim6	protein_coding	8.65129	4.41461	-0.981026	0.00971238	0.231744
Dbi	protein_coding	178.875	111.42	-0.682501	0.00981448	0.233438
Hr	protein_coding	0.428184	0.181193	-1.40251	0.00982349	0.233438
Rundc3a	protein_coding	1.3701	0.61164	-1.18191	0.00997609	0.236329
Mss51	protein_coding	21.6029	13.0253	-0.727826	0.00998572	0.236329
Slc2a6	protein_coding	17.808	9.93621	-0.851919	0.0100369	0.237057
Kirrel3	protein_coding	0.126363	0.311192	1.26765	0.0104362	0.24599
Cgref1	protein_coding	24.7053	14.6162	-0.758826	0.0105718	0.248274
Gm10073	protein_coding	136.163	70.1102	-0.96771	0.0105897	0.248274
1110007C09Rik	protein_coding	18.9745	10.8814	-0.805204	0.0105971	0.248274
Gm10709	protein_coding	122.683	62.1866	-0.988887	0.0106744	0.249585
Cav1	protein_coding	20.2992	33.8533	0.738634	0.010749	0.250824
Fam13a	protein_coding	0.682511	1.26831	0.893327	0.0107891	0.251256
Nradd	protein_coding	30.0345	18.0977	-0.732599	0.0109663	0.254236
Fnip2	protein_coding	1.05269	1.8942	0.842775	0.0109714	0.254236
Cth	protein_coding	3.23753	1.60695	-0.99828	0.0109826	0.254236
Zfp764	protein_coding	1.49049	0.6986	-1.09706	0.0110661	0.255314
Kirrel	protein_coding	3.56279	6.13428	0.781689	0.011073	0.255314
Iigp1	protein_coding	0.179309	0.456077	1.34282	0.0111181	0.255524
Klc1	protein_coding	42.0943	26.0701	-0.691945	0.011126	0.255524
Pou2f1	protein_coding	1.12204	1.91389	0.770199	0.0113214	0.259501
Rnf24	protein_coding	1.23287	2.27324	0.878768	0.0114034	0.260521
1110008P14Rik	protein_coding	10.7088	5.96252	-0.8482	0.0114107	0.260521
Dync1i1	protein_coding	0.840435	0.388578	-1.12322	0.0114608	0.260787
Trappc6a	protein_coding	12.6304	7.08183	-0.839093	0.0114757	0.260787
Rassf7	protein_coding	23.7839	13.9436	-0.77284	0.0115038	0.260787
Dnase1l3	protein_coding	0.40389	0.177762	-1.19575	0.0115419	0.260787
Tug1,Gm27624,Gm27517,Gm27937,Gm27640	processed_transcript	17.172	27.737	0.692028	0.0115691	0.260787
Sowahc	protein_coding	3.53514	6.15971	0.802449	0.0115744	0.260787
Pla2g7	protein_coding	0.40964	0.903084	1.12175	0.0115945	0.260787
Smoc2	protein_coding	3.00841	1.57127	-0.937877	0.0116145	0.260787
Frmd6	protein_coding	10.3665	16.5897	0.677663	0.0116272	0.260787
Ltbp1	protein_coding	4.29324	6.85473	0.674359	0.0116463	0.260787
Fars2	protein_coding	8.90877	5.26475	-0.758418	0.0117001	0.26149
Atad5	protein_coding	2.46902	4.24718	0.784049	0.0117701	0.262295
Bcl2l11	protein_coding	0.935176	1.66818	0.831734	0.0118113	0.262295
Haus7	protein_coding	26.619	16.4382	-0.695614	0.0118165	0.262295
Vamp8	protein_coding	21.8509	13.3763	-0.708952	0.011866	0.262295
Itgav	protein_coding	6.32042	10.113	0.678057	0.0118687	0.262295
Naalad2	protein_coding	1.08552	1.96322	0.857055	0.0118713	0.262295
Slc16a3	protein_coding	4.69673	2.50841	-0.927939	0.0119481	0.263453
Rrp1b	protein_coding	3.98804	6.45512	0.693936	0.0119933	0.263453
Hint2	protein_coding	12.5644	7.36627	-0.772089	0.0120002	0.263453
Ermap	protein_coding	0.395099	0.77672	0.975283	0.0120142	0.263453
Msmo1	protein_coding	42.4772	25.7506	-0.721489	0.0121428	0.265317
Cited2	protein_coding	15.8617	26.0496	0.715	0.0121448	0.265317
Tmpo	protein_coding	49.5883	78.5322	0.663396	0.0122556	0.266266
Best1	protein_coding	4.59866	2.53533	-0.852043	0.012281	0.266266
Nrg1	protein_coding	2.83913	5.10177	0.841605	0.0123101	0.266266
Atp6v1f	protein_coding	62.8746	39.2756	-0.67881	0.0123377	0.266266
Lif	protein_coding	1.16745	0.602528	-0.955018	0.0123383	0.266266
Phex	protein_coding	0.216621	0.471452	1.10092	0.0123496	0.266266
Armcx4	protein_coding	2.44763	1.4085	-0.799417	0.0123659	0.266266
Tfap4	protein_coding	1.88546	3.5019	0.888421	0.0123712	0.266266
Lpcat3	protein_coding	24.6959	15.5497	-0.668093	0.0124153	0.266722
Slc4a4	protein_coding	0.264886	0.522139	0.982023	0.0124491	0.266956
RP23-334M9.3	TEC	0.819822	1.64375	1.00318	0.0125376	0.26836
Alkbh7	protein_coding	15.919	9.1385	-0.804531	0.0126533	0.270339
Pemt	protein_coding	3.68201	1.9578	-0.913574	0.0128118	0.272935
PCDHA9,Pcdha3,Pcdha4,PCDHA4,Pcdha5,Pcdha6,RP23-407E2.5,Pcdha7,RP23-407E2.6,Pcdha8,Pcdha9,Pcdha10,RP23-6P18.3,Pcdhga1,Pcdhga2,PCDHGB6,Pcdhgb1,Pcdhga4,Pcdhgb2,Pcdhga5,Pcdhga6,Pcdhga7,Pcdhgb4,Pcdhgb5,PCDHGA9,Pcdhgb6,Pcdhga10,Pcdhgb7,Pcdhgb8,PCDHGA12,Pcdhgc4,PCDHGC5,RP23-407E2.30	protein_coding	1.80804	3.00993	0.73495	0.0128217	0.272935
A4galt	protein_coding	10.055	5.90471	-0.771168	0.0129058	0.274225
Incenp	protein_coding	5.65078	9.32593	0.721034	0.0130397	0.276392
Igfbp6	protein_coding	87.0891	47.4169	-0.883832	0.0130938	0.276392
Btbd17	protein_coding	15.7043	8.33118	-0.927415	0.0131065	0.276392
Dcaf4	protein_coding	9.71378	5.60257	-0.797161	0.0131116	0.276392
Spats2l	protein_coding	1.27245	0.708692	-0.844505	0.013139	0.276392
Txndc11	protein_coding	1.83483	3.01673	0.715951	0.0131502	0.276392
Tjp1	protein_coding	21.1968	32.5722	0.619726	0.013225	0.277462
Acy1	protein_coding	3.53797	1.97091	-0.849536	0.0132674	0.277851
Rmst,Gm27544,Gm27999,Gm27608,Gm27753,Gm27582,Gm27366,Gm27419,Gm27621	lincRNA	0.198858	0.0805162	-1.3243	0.0134288	0.280726
Serinc2	protein_coding	34.0722	20.3921	-0.742131	0.0134671	0.281024
Trpv2	protein_coding	0.372486	0.771437	1.03447	0.0135975	0.282727
Cisd3	protein_coding	55.2338	34.2761	-0.688656	0.0136071	0.282727
4833427G06Rik	protein_coding	4.45885	8.72306	0.971207	0.0136216	0.282727
Nadsyn1	protein_coding	3.06405	1.69633	-0.859103	0.013754	0.284968
RP23-274C16.4	TEC	0.137112	0.29197	1.08321	0.0138213	0.285852
Acsbg1	protein_coding	0.423127	0.175839	-1.27114	0.0139148	0.287276
Vps13b	protein_coding	9.85507	15.0804	0.613847	0.0140894	0.290367
Grhl3	protein_coding	1.47838	0.736004	-1.0192	0.0141386	0.29053
Tbc1d16	protein_coding	0.621586	1.23686	0.983195	0.0141473	0.29053
Tigd3	protein_coding	0.600298	1.36342	1.16111	0.0142822	0.292546
Pvalb	protein_coding	10.9648	6.14105	-0.833156	0.0142957	0.292546
Fignl1	protein_coding	7.02378	11.4305	0.703872	0.0143855	0.293869
Ctgf	protein_coding	12.5935	20.1885	0.680011	0.0144242	0.294142
Heyl	protein_coding	11.1364	6.66313	-0.74312	0.0145258	0.294661
Ndufa13	protein_coding	122.153	74.2597	-0.718803	0.014551	0.294661
Ralgps2	protein_coding	2.61066	4.16722	0.674743	0.0145683	0.294661
Asap1	protein_coding	4.16985	6.69668	0.682356	0.0145906	0.294661
Vgll3	protein_coding	19.3303	30.6179	0.663649	0.0146005	0.294661
Pcdh19	protein_coding	4.43416	7.02616	0.664479	0.0146014	0.294661
Sat1	protein_coding	28.7159	17.5209	-0.711278	0.0146361	0.294849
Myh3	protein_coding	1210.43	772.888	-0.647195	0.0146707	0.295035
Prdx5	protein_coding	47.2318	29.1804	-0.695717	0.0147865	0.296851
Wbp11	protein_coding	5.12972	8.25058	0.684148	0.0148192	0.296997
Naf1	protein_coding	1.13482	2.09595	0.885674	0.0148742	0.297169
Blvrb	protein_coding	12.345	6.75608	-0.875105	0.0148789	0.297169
Fosb	protein_coding	0.117591	0.311793	1.37224	0.0149262	0.297603
Kif26b	protein_coding	1.98764	3.32808	0.741613	0.0149676	0.297919
Adam22	protein_coding	0.0712609	0.159622	1.16827	0.0150208	0.298467
Coa4	protein_coding	4.3518	2.31992	-0.901668	0.0150558	0.298654
RP24-270A10.5	TEC	1.55294	3.05177	0.977881	0.0151132	0.299282
Arsj	protein_coding	2.93102	4.89955	0.742032	0.0151867	0.300227
Bod1	protein_coding	70.3784	45.2582	-0.637495	0.0152162	0.3003
Tmem37	protein_coding	58.8541	37.1058	-0.666521	0.0152586	0.300481
Rap2b	protein_coding	2.44664	3.99122	0.704669	0.015277	0.300481
Gm11816	antisense	0.572923	1.40156	1.29766	0.0153294	0.301004
Gprc5c	protein_coding	43.013	25.4823	-0.757939	0.0153797	0.301483
Gm27838,Fmr1	misc_RNA	8.30706	13.5051	0.701632	0.0154772	0.302582
Coro6	protein_coding	7.93139	4.54699	-0.807326	0.0155008	0.302582
Tril	protein_coding	0.0771617	0.204971	1.39323	0.0155503	0.302582
Ly75	protein_coding	4.53046	7.1305	0.654562	0.0155586	0.302582
Capn6	protein_coding	2.62614	1.59454	-0.720111	0.0155657	0.302582
Efnb2	protein_coding	4.90914	7.9883	0.700976	0.0156018	0.30278
RP23-423B1.6	TEC	0.580615	1.09916	0.912056	0.0156792	0.303141
Fosl1	protein_coding	1.10545	2.26987	1.0204	0.0156993	0.303141
Bex1	protein_coding	2.90321	1.4379	-1.00797	0.015706	0.303141
1700055N04Rik,Aldh3b2	protein_coding	0.361098	0.161075	-1.12649	0.0157417	0.303141
Mafa	protein_coding	8.81698	3.6724	-1.33562	0.0157645	0.303141
Egfr	protein_coding	4.59104	7.13118	0.63508	0.0157767	0.303141
Zfp462	protein_coding	0.725082	1.24504	0.776864	0.0158614	0.304267
Ikbip	protein_coding	16.5306	26.2008	0.665116	0.0159099	0.304696
Soat1	protein_coding	11.5258	17.3259	0.587999	0.0160442	0.306225
BC048403	protein_coding	0.507518	1.02076	0.99796	0.016064	0.306225
Gstm1	protein_coding	10.2024	18.0566	0.819576	0.0160687	0.306225
Pef1	protein_coding	21.7861	13.4852	-0.692964	0.0161371	0.307027
Tsc22d2	protein_coding	4.64415	7.47143	0.686488	0.0162434	0.308544
Hs3st3b1	protein_coding	0.384241	0.800699	1.0617	0.0163054	0.308643
Trim54	protein_coding	28.8884	15.7509	-0.8902	0.0163354	0.308643
Mpv17l	protein_coding	0.272742	0.694456	1.38904	0.0163794	0.308643
Chsy1	protein_coding	13.2511	20.3446	0.618351	0.0164119	0.308643
Fhl1	protein_coding	33.3949	51.1085	0.614264	0.0164124	0.308643
RP23-288J11.2	TEC	0.276831	0.734277	1.35203	0.0164164	0.308643
Uqcrq	protein_coding	72.8985	47.3644	-0.622427	0.0164341	0.308643
Xist,Gm27733,Gm27927	lincRNA	23.7774	36.9456	0.635888	0.0164622	0.308672
Cdca7	protein_coding	2.91718	4.90562	0.747784	0.0166097	0.310807
Nr2f2	protein_coding	0.933472	1.68914	0.857211	0.0166665	0.310807
Cpt1a	protein_coding	5.25185	8.42433	0.680055	0.0166698	0.310807
Ndufa11	protein_coding	27.7333	16.7274	-0.730679	0.0166963	0.310807
Actn1	protein_coding	29.5193	45.4792	0.623084	0.0167095	0.310807
Col6a1	protein_coding	57.952	100.697	0.796191	0.0168507	0.312934
Ino80d	protein_coding	1.53827	2.43216	0.66088	0.0169946	0.315104
Uqcr11	protein_coding	455.185	277.633	-0.713666	0.0171348	0.317197
Dpm3	protein_coding	16.7015	9.08447	-0.887263	0.0171735	0.317411
Dhrs7c	protein_coding	21.0855	13.154	-0.682406	0.0172654	0.318603
Pbx1	protein_coding	1.49852	2.37318	0.66305	0.0174053	0.319294
AI467606	protein_coding	20.8154	13.0573	-0.674292	0.0174112	0.319294
Gm9493	protein_coding	46.4165	15.8705	-1.57774	0.0174643	0.319294
Hist1h4n	protein_coding	152.004	82.1665	-0.897732	0.0174669	0.319294
Fbxo5	protein_coding	10.0267	17.265	0.786228	0.0174838	0.319294
Mrpl54	protein_coding	66.4029	42.9252	-0.629971	0.0174926	0.319294
Acadvl	protein_coding	78.1749	50.481	-0.631392	0.0174948	0.319294
Hes6	protein_coding	146.196	91.0099	-0.684297	0.0175985	0.320248
Znrf2	protein_coding	7.29453	11.7931	0.693794	0.0176081	0.320248
4631405J19Rik	processed_transcript	0.466561	0.200376	-1.21496	0.0176563	0.320248
Timp1	protein_coding	140.115	91.9892	-0.606896	0.0176571	0.320248
Tmem14c	protein_coding	64.9944	41.7375	-0.639571	0.0177762	0.32152
Farp1	protein_coding	5.48901	9.00113	0.711659	0.0177825	0.32152
D8Ertd738e	protein_coding	148.357	93.9075	-0.660623	0.0178247	0.321785
Gm10221	protein_coding	34.3702	11.7794	-1.59892	0.0180842	0.325707
Col6a2	protein_coding	6.85511	12.7149	0.887494	0.0180979	0.325707
Mrps28	protein_coding	30.7603	18.6949	-0.718043	0.0181504	0.325879
Sap30bpos	antisense	1.37545	0.696403	-0.995354	0.018166	0.325879
Tgfbr2	protein_coding	20.5933	31.3588	0.606262	0.0181914	0.325879
Tiam2	protein_coding	4.24165	6.65408	0.648694	0.0183248	0.327472
Foxk1	protein_coding	0.932189	1.66838	0.83419	0.0183529	0.327472
Cnot6	protein_coding	9.39057	15.0713	0.683264	0.0184001	0.327472
Lss	protein_coding	9.39001	6.16046	-0.60843	0.0184024	0.327472
Sag	protein_coding	0.28644	0.592039	1.05722	0.0184659	0.327472
Hnrnpd	protein_coding	4.52403	7.15682	0.661698	0.0184794	0.327472
Cdon	protein_coding	34.402	51.6728	0.586825	0.0184892	0.327472
Stac3	protein_coding	38.8519	25.0269	-0.635329	0.0185054	0.327472
Atp9a	protein_coding	2.04447	1.10104	-0.90136	0.0186112	0.327811
Gm10036	protein_coding	2.87825	1.21494	-1.2669	0.0186435	0.327811
Sema3g	protein_coding	2.03336	3.93715	0.947013	0.0186565	0.327811
Pcyt2	protein_coding	18.2014	10.7992	-0.754846	0.0186621	0.327811
Lmo7	protein_coding	20.5843	13.7785	-0.579086	0.0186708	0.327811
Acat2	protein_coding	41.1842	27.0341	-0.606643	0.0186934	0.327811
Myh8	protein_coding	14.0184	21.2981	0.603096	0.018797	0.329131
C430049B03Rik	processed_transcript	6.13424	10.9705	0.839745	0.0188997	0.330432
Smim20	protein_coding	7.34469	4.64094	-0.662128	0.0189407	0.330653
Commd5	protein_coding	28.9121	17.9639	-0.687111	0.0190833	0.33188
Pde3b	protein_coding	1.60601	2.74659	0.777228	0.0190993	0.33188
RP24-327F2.1	TEC	0.498949	1.10119	1.15182	0.0191881	0.33188
Chrdl1	protein_coding	0.129641	0.292445	1.19567	0.0191894	0.33188
1700025L06Rik	lincRNA	9.06469	5.44544	-0.73259	0.0191932	0.33188
2610203C20Rik	processed_transcript	0.509926	0.870398	0.773474	0.0191964	0.33188
F8	protein_coding	0.65382	1.16818	0.841938	0.0192105	0.33188
Jmy	protein_coding	2.50862	3.99893	0.672799	0.0193461	0.333728
Bpgm	protein_coding	7.58967	4.77321	-0.669143	0.0193991	0.334147
Col1a2	protein_coding	112.878	186.654	0.725557	0.01943	0.334184
Med13l	protein_coding	3.17766	5.05687	0.66862	0.0194684	0.334351
Gm13225	protein_coding	0.476927	1.12006	1.25038	0.019634	0.336484
Klrb1a	protein_coding	0.992854	0.415168	-1.28865	0.0196504	0.336484
Mybl2	protein_coding	1.2904	2.4377	0.90969	0.0197341	0.337184
Nfat5	protein_coding	2.91047	4.53954	0.641359	0.0197492	0.337184
Rnaseh2c	protein_coding	8.67606	5.11297	-0.767232	0.0198619	0.338612
Gm10020	protein_coding	101.738	59.9179	-0.771056	0.0199419	0.33948
Fam78a,Gm16534	protein_coding	1.20828	0.673046	-0.849607	0.0199837	0.339564
Pom121	protein_coding	0.949139	1.79767	0.911928	0.0200052	0.339564
Sgsm1	protein_coding	0.615282	0.322061	-0.947435	0.0201224	0.340695
Hist1h3d	protein_coding	66.8834	35.5222	-0.930613	0.0201304	0.340695
1700025L06Rik	lincRNA	3.20824	1.71597	-0.888874	0.0202271	0.341836
Akap12	protein_coding	0.533782	1.00264	0.89858	0.020355	0.343397
Lppr3	protein_coding	1.19901	0.634761	-0.930025	0.0203785	0.343397
Etnk1	protein_coding	7.23574	11.1915	0.629215	0.0204453	0.344024
Ppp1r15b	protein_coding	13.6454	20.7151	0.601907	0.0205102	0.344254
Gjc1	protein_coding	1.68163	2.78425	0.726213	0.0205181	0.344254
Gm9833	protein_coding	3.87853	1.92265	-1.02353	0.0205571	0.344413
Hs2st1	protein_coding	23.6514	35.4213	0.582836	0.0207101	0.346023
Pml	protein_coding	1.75447	2.98313	0.761394	0.0207221	0.346023
Rad51	protein_coding	0.42864	0.777511	0.860995	0.0207424	0.346023
Gdf5	protein_coding	0.970212	0.466997	-1.06816	0.0208753	0.346075
Saysd1	protein_coding	10.3437	6.47757	-0.675774	0.0208858	0.346075
Nudt9	protein_coding	47.3831	31.296	-0.59872	0.0209123	0.346075
Rab40b	protein_coding	9.72532	5.99247	-0.696139	0.0209425	0.346075
Timm10	protein_coding	46.314	28.7413	-0.688501	0.0209738	0.346075
Sox8	protein_coding	18.9674	29.4187	0.632335	0.0209893	0.346075
Zbtb20,Mir568	protein_coding	3.65213	5.57987	0.611423	0.0209916	0.346075
Ptpn4	protein_coding	3.89776	6.26581	0.68584	0.0210127	0.346075
Cox5b	protein_coding	168.639	112.675	-0.581732	0.0210224	0.346075
Ninj1	protein_coding	13.2243	7.65047	-0.794707	0.021045	0.346075
Gcdh	protein_coding	10.699	6.61567	-0.694633	0.0210724	0.346075
Cdkn2d	protein_coding	12.3067	7.38923	-0.738128	0.0211299	0.346476
Ak1	protein_coding	125.908	77.419	-0.703382	0.0211702	0.346476
Tmem246	protein_coding	0.704457	0.333539	-1.07717	0.0211861	0.346476
Nr4a2	protein_coding	0.166058	0.374804	1.16711	0.0213008	0.346947
Fam102a	protein_coding	0.207841	0.445951	1.07573	0.0213012	0.346947
Cd151	protein_coding	47.2565	29.8315	-0.664676	0.0213043	0.346947
Mdc1	protein_coding	1.45163	2.39169	0.717417	0.0213921	0.347891
Rnf169	protein_coding	2.35553	3.77422	0.678425	0.0214432	0.347891
Hist1h3f	protein_coding	125.332	66.9231	-0.911627	0.0214679	0.347891
Rangrf	protein_coding	28.8913	18.3661	-0.652208	0.0214817	0.347891
Thap3	protein_coding	9.8057	5.69034	-0.789081	0.021523	0.348074
Mbnl3	protein_coding	0.655057	1.154	0.821644	0.0216383	0.348713
Ndufs8	protein_coding	89.2816	57.6416	-0.631661	0.0216522	0.348713
Amigo2	protein_coding	0.563002	1.12886	0.9933	0.0216895	0.348713
Nrp2	protein_coding	4.14342	6.49882	0.648377	0.0217071	0.348713
Smim3	protein_coding	3.63839	1.98792	-0.860898	0.0217122	0.348713
C1qtnf1	protein_coding	1.97344	3.43944	0.795647	0.0217754	0.349246
Myh7b	protein_coding	2.0495	1.00422	-1.06981	0.0220679	0.353427
Rpl18a	protein_coding	867.294	551.13	-0.654195	0.0221231	0.353427
Asb14	protein_coding	0.57536	0.233946	-1.23427	0.0221271	0.353427
Efemp1	protein_coding	0.836363	1.65601	0.997759	0.0223311	0.355742
Epb4.1l2	protein_coding	27.6803	40.5556	0.550999	0.0223511	0.355742
Gm16062	antisense	3.82883	1.93682	-0.963431	0.0223859	0.355742
N4bp2	protein_coding	1.9146	3.13227	0.710651	0.0224385	0.355742
2810428I15Rik	protein_coding	25.1878	14.8333	-0.775958	0.0224429	0.355742
Mob1b	protein_coding	5.96223	9.63582	0.693017	0.0224554	0.355742
Lhx6,Gm27953	protein_coding	0.177372	0.387198	1.10442	0.0225324	0.356477
Jag1	protein_coding	1.38785	2.38665	0.776695	0.02265	0.357329
Calml4	protein_coding	7.92981	4.47277	-0.821471	0.0226694	0.357329
Nutf2-ps1	protein_coding	2.88227	1.06548	-1.71376	0.0226783	0.357329
Cdca5	protein_coding	3.17975	5.46747	0.77637	0.0227165	0.357447
Tbc1d8	protein_coding	6.55901	4.15631	-0.66007	0.0228411	0.358923
Ptx3	protein_coding	1.02924	2.01597	0.980951	0.0229042	0.359429
Lrrc75aos2	antisense	0.542592	1.25872	1.21705	0.0229375	0.359467
Kcnh2	protein_coding	1.51836	0.806022	-0.926866	0.0229892	0.359793
Coprs	protein_coding	28.1101	17.3201	-0.700554	0.0231251	0.361435
RP23-395H6.2	lincRNA	0.346182	0.664586	0.94319	0.0231649	0.361571
Zbp1	protein_coding	0.762816	0.360406	-1.04404	0.023235	0.36218
Casc5	protein_coding	3.64906	6.0888	0.744878	0.023274	0.362205
Mtap	protein_coding	30.3282	45.5429	0.586854	0.0232989	0.362205
Plekha3	protein_coding	7.17087	11.3448	0.662974	0.0233623	0.362708
Crebbp	protein_coding	3.21879	4.95944	0.622854	0.0234483	0.363557
Pgf	protein_coding	9.21678	5.55375	-0.733964	0.0234808	0.363578
Fat1	protein_coding	7.86008	12.2664	0.641528	0.0236477	0.365675
Fis1	protein_coding	64.4763	41.5391	-0.635068	0.0237293	0.365992
Gpr56	protein_coding	8.51218	14.0249	0.71836	0.0237464	0.365992
Hagh	protein_coding	21.1445	13.6214	-0.635437	0.0237624	0.365992
Atoh8	protein_coding	1.26503	2.3101	0.86013	0.0238299	0.366545
Hist1h2ac	protein_coding	51.9845	28.9156	-0.866598	0.0238724	0.366566
Gapdh	protein_coding	785.954	502.689	-0.644809	0.0238942	0.366566
Mertk	protein_coding	0.652527	1.16866	0.835001	0.0239608	0.367105
Wisp1	protein_coding	76.5932	115.249	0.589493	0.0240528	0.36803
Tmem9	protein_coding	22.2941	14.1165	-0.660969	0.0242028	0.369839
Spryd4	protein_coding	33.6532	22.0601	-0.608944	0.0242538	0.370133
Chst2	protein_coding	2.9327	4.57953	0.641473	0.0243649	0.370925
Timm17b	protein_coding	12.9655	8.10056	-0.681226	0.0243694	0.370925
Pacsin3	protein_coding	19.997	11.9642	-0.747822	0.0244611	0.371484
Ndufs7	protein_coding	45.3544	26.6371	-0.775243	0.0244699	0.371484
Rpph1	misc_RNA	26114.3	14924.6	-0.807216	0.0245786	0.372597
Sh3pxd2b	protein_coding	5.34922	8.53419	0.672746	0.0246073	0.372597
Bmp2k	protein_coding	5.23775	8.13268	0.634757	0.0246964	0.373462
Syde2	protein_coding	1.0711	1.83619	0.776164	0.0248289	0.374977
Ckap2	protein_coding	18.0044	29.1278	0.695224	0.024873	0.375156
Cox14	protein_coding	125.746	83.6097	-0.589098	0.0249269	0.375484
Gm29666	protein_coding	0.282376	0.605079	1.14272	0.0249901	0.375949
Sertad1	protein_coding	30.8485	18.7649	-0.720132	0.0250247	0.375984
Dctd	protein_coding	2.65784	4.40395	0.725608	0.0251989	0.37771
Sec31b,Gm20538,Ndufb8	protein_coding	24.1958	15.7363	-0.621199	0.0252044	0.37771
Aknad1	protein_coding	1.75123	1.06201	-0.724288	0.0253958	0.380088
Mir8114,Glul	miRNA	9.08482	13.9541	0.61823	0.0254872	0.380967
Ndrg2	protein_coding	5.33438	3.22517	-0.724602	0.0256105	0.381904
Tmco6	protein_coding	2.67003	1.49502	-0.830974	0.025663	0.381904
Chrnd	protein_coding	60.2671	39.5775	-0.607269	0.0256806	0.381904
Zbtb34	protein_coding	0.482629	0.888008	0.868492	0.0256811	0.381904
Prr11	protein_coding	2.3241	3.81368	0.716847	0.0257624	0.382615
1600002K03Rik	protein_coding	15.2801	9.10603	-0.744902	0.0257946	0.382615
Rprl3	misc_RNA	3376.54	1865.3	-0.856836	0.0258809	0.383407
BC029214	protein_coding	14.2593	9.06239	-0.655653	0.0259922	0.383865
Tgtp2	protein_coding	0.743454	1.39317	0.915697	0.0260171	0.383865
Mylk4	protein_coding	0.606718	0.312893	-0.958133	0.0260341	0.383865
Pdp2	protein_coding	4.24682	2.63193	-0.690168	0.0260438	0.383865
Ski	protein_coding	9.80846	15.2133	0.632175	0.0261627	0.385131
Snx32	protein_coding	1.84201	0.964362	-0.922385	0.0262136	0.385393
Tanc1	protein_coding	5.30689	8.05369	0.601105	0.0263069	0.385855
Rpl27-ps3	protein_coding	57.2148	18.6099	-1.64638	0.0263346	0.385855
Eif4ebp1	protein_coding	135.91	91.6545	-0.568598	0.0263444	0.385855
Rita1	protein_coding	3.46896	1.8692	-0.942748	0.0263972	0.386141
Fn1	protein_coding	88.5163	146.311	0.724957	0.0266064	0.387866
Qk	protein_coding	52.1369	81.8413	0.650602	0.0266566	0.387866
Glrb	protein_coding	2.02754	3.62256	0.841814	0.0266642	0.387866
Tanc2	protein_coding	5.21974	7.7998	0.579094	0.0266654	0.387866
Tmem151a	protein_coding	0.432794	0.210852	-1.06421	0.0266816	0.387866
Ssr1	protein_coding	20.3951	30.2994	0.571221	0.0268926	0.389585
Rrm2	protein_coding	40.5335	59.2152	0.546986	0.026897	0.389585
Pspc1	protein_coding	5.88886	9.00228	0.612304	0.0269002	0.389585
Fndc7	protein_coding	0.277757	0.127462	-1.11286	0.0269998	0.389968
Mcm10	protein_coding	1.45938	2.31612	0.666684	0.0270029	0.389968
Fkbp5	protein_coding	1.23324	2.01054	0.703216	0.0270272	0.389968
Ttc7	protein_coding	1.87517	1.11019	-0.762757	0.0271139	0.390049
Mgl2	protein_coding	10.2545	6.45314	-0.668225	0.0271398	0.390049
Otud1	protein_coding	2.96054	4.8839	0.722277	0.0271547	0.390049
Bid	protein_coding	27.1512	18.3229	-0.567662	0.0271928	0.390049
Slc2a4rg-ps	unitary_pseudogene	0.632687	1.20955	0.919306	0.0272002	0.390049
Cald1	protein_coding	27.4977	41.2147	0.583976	0.0273218	0.390949
RP23-117H6.2	TEC	0.787878	1.44199	0.866449	0.0273302	0.390949
Rpl23a-ps3	protein_coding	128.383	47.1988	-1.45496	0.0274356	0.390996
Prps2	protein_coding	5.1263	8.27239	0.692687	0.0274414	0.390996
Atxn7l3b	protein_coding	31.3766	46.1216	0.555796	0.0274626	0.390996
Smim4	protein_coding	30.9157	18.9811	-0.704129	0.0274836	0.390996
Fam83d	protein_coding	2.80811	4.4658	0.667526	0.0275231	0.390996
Parp3	protein_coding	28.3576	19.2657	-0.557899	0.0275349	0.390996
Rdm1	protein_coding	3.98111	2.29423	-0.791192	0.027607	0.391437
Sipa1l3	protein_coding	0.322719	0.600145	0.885918	0.0276332	0.391437
Ccne1	protein_coding	5.20579	8.21816	0.656993	0.0276975	0.391846
Hist1h2bk	protein_coding	61.4392	36.0768	-0.785457	0.0277434	0.391846
Zfp706	protein_coding	24.0888	35.4645	0.558236	0.0277958	0.391846
Ube2r2	protein_coding	8.94298	13.3661	0.579562	0.0277967	0.391846
Srl	protein_coding	290.157	195.258	-0.571454	0.0278647	0.39233
Cers1,Gdf1	protein_coding	1.52806	0.77597	-0.998016	0.028175	0.395898
Wdhd1	protein_coding	2.51796	3.94281	0.648641	0.0281861	0.395898
Arhgap31	protein_coding	1.97625	3.16438	0.676601	0.0282206	0.395904
Twist2	protein_coding	0.928764	0.496207	-0.906607	0.0284227	0.396955
5730559C18Rik	protein_coding	0.352373	0.169939	-1.07241	0.0284229	0.396955
Epb4.1l5	protein_coding	0.671883	1.10406	0.715757	0.0284646	0.396955
Aamdc	protein_coding	68.8108	46.2732	-0.572556	0.0284772	0.396955
Il18	protein_coding	3.49936	6.56442	0.914785	0.0284951	0.396955
Mcm6	protein_coding	15.7715	23.2249	0.558591	0.0285001	0.396955
Qser1	protein_coding	2.8541	4.41443	0.630057	0.0285655	0.397391
Ildr2	protein_coding	1.13309	1.80935	0.675875	0.028712	0.398953
Prelid2	protein_coding	10.4591	5.80775	-0.835236	0.0288305	0.399415
Gm24407	snRNA	81.8684	159.303	0.974527	0.0288409	0.399415
Kntc1	protein_coding	4.71843	7.10353	0.59075	0.0289163	0.399415
S100a1	protein_coding	40.6536	26.0516	-0.643751	0.028971	0.399415
Ifi35	protein_coding	19.7873	12.6746	-0.643517	0.0289771	0.399415
Wdfy3	protein_coding	3.6061	5.4931	0.606217	0.0289896	0.399415
Rapsn	protein_coding	54.0971	34.7981	-0.637767	0.0290159	0.399415
Mtpn	protein_coding	36.9042	55.8812	0.598839	0.0290494	0.399415
Plagl1	protein_coding	0.111471	0.247867	1.17781	0.0291054	0.399415
Unc13b	protein_coding	0.0443903	0.0983897	1.13891	0.029129	0.399415
Npc1	protein_coding	2.47051	3.76272	0.605669	0.0291312	0.399415
Myom2	protein_coding	78.4357	51.8238	-0.598038	0.0291569	0.399415
Als2cl	protein_coding	0.290618	0.135457	-1.09757	0.0292317	0.399673
Dcaf11	protein_coding	5.54449	3.61755	-0.617563	0.0292444	0.399673
Ttc12	protein_coding	2.53486	1.55574	-0.703241	0.0294375	0.401626
Gnaq	protein_coding	8.32015	12.598	0.598532	0.0294748	0.401626
Car8	protein_coding	0.202482	0.429322	1.06442	0.029515	0.401626
Lypd6	protein_coding	7.7416	12.2869	0.667218	0.0295253	0.401626
Mknk2	protein_coding	34.1719	21.1216	-0.699548	0.0296732	0.403167
Mien1	protein_coding	56.5578	37.1954	-0.604234	0.0297902	0.404285
Gm2115	lincRNA	1.44605	2.58311	0.831583	0.0298484	0.404605
Abcd2	protein_coding	0.638773	1.10689	0.792157	0.0298922	0.404727
Pi15	protein_coding	0.785189	1.36313	0.801807	0.0299365	0.404855
Lsm7	protein_coding	57.6043	36.7355	-0.650775	0.0300379	0.405755
Ghr	protein_coding	4.23218	6.52095	0.624799	0.0301455	0.406396
Dnajc9	protein_coding	27.5484	41.7135	0.599323	0.0301551	0.406396
Pigyl	protein_coding	10.7308	6.36272	-0.753204	0.030408	0.40933
Gm10273	protein_coding	5.77182	2.52697	-1.28556	0.030522	0.409381
Apaf1	protein_coding	4.22767	6.27954	0.570651	0.030534	0.409381
Pdzd8	protein_coding	6.87633	10.3699	0.593027	0.0305392	0.409381
Orc1	protein_coding	0.980591	1.76853	0.857449	0.0305709	0.409381
Notch2	protein_coding	8.02335	12.6965	0.661269	0.0306041	0.409381
Foxp1,Gm20696,Eif4e3	protein_coding	2.13142	3.21105	0.591487	0.0306227	0.409381
Tmem101	protein_coding	13.2511	8.3836	-0.663457	0.0307918	0.410179
Ndufb7	protein_coding	23.3005	14.9804	-0.638203	0.0308279	0.410179
AC168050.1	lincRNA	1.95754	1.12696	-0.788149	0.0308571	0.410179
Mpi	protein_coding	16.975	11.2748	-0.591169	0.0308646	0.410179
Ablim3	protein_coding	19.5647	13.1223	-0.576985	0.0308714	0.410179
Uqcc2	protein_coding	145.754	98.9175	-0.559177	0.0309161	0.410179
Dhcr7	protein_coding	5.17538	3.20789	-0.693447	0.0309464	0.410179
Stk24	protein_coding	7.72328	11.969	0.631211	0.0309777	0.410179
Tspan33	protein_coding	3.34279	5.33477	0.671379	0.0309995	0.410179
Sbk2	protein_coding	5.32602	3.13101	-0.773152	0.0310976	0.410562
Plekho1	protein_coding	23.6064	15.0397	-0.652577	0.0310989	0.410562
Gm26682	lincRNA	0.84106	0.392138	-1.1118	0.031139	0.410611
Dclre1b	protein_coding	0.430265	0.73761	0.77796	0.0311731	0.410611
Atp6v0a4,D630045J12Rik	protein_coding	0.183946	0.326191	0.816885	0.0313175	0.41197
Ablim2	protein_coding	0.985424	0.551509	-0.84898	0.0313757	0.41197
Mchr1	protein_coding	0.848155	1.60582	0.904602	0.0313825	0.41197
RP23-46L5.1	TEC	0.758731	1.37298	0.862958	0.0314967	0.412647
Sec24a	protein_coding	2.00506	3.10946	0.63375	0.031529	0.412647
Hmgcs1	protein_coding	158.148	105.218	-0.587677	0.0315404	0.412647
Il1rn	protein_coding	0.237906	0.101427	-1.16716	0.0318026	0.414967
Maml2,Gm22643	protein_coding	0.551458	0.954945	0.792833	0.0318224	0.414967
Zfp275	protein_coding	25.7175	17.8924	-0.523179	0.0318444	0.414967
Vim	protein_coding	385.947	569.327	0.560847	0.0318602	0.414967
Rpl41	protein_coding	1923.97	1271.37	-0.597717	0.0319383	0.415162
Ccdc88a	protein_coding	6.26973	9.88723	0.660338	0.0319491	0.415162
Clcn5	protein_coding	26.5364	38.8907	0.551467	0.0319936	0.415162
Npc2	protein_coding	60.8417	41.4389	-0.554318	0.0320178	0.415162
Wnt10a	protein_coding	16.134	10.1177	-0.676122	0.0320986	0.415532
Foxo1	protein_coding	1.31338	2.12305	0.689638	0.0321178	0.415532
Xrn1	protein_coding	1.25863	1.9379	0.624075	0.0321632	0.415658
Hspbap1	protein_coding	0.821326	1.4497	0.81053	0.0323229	0.41664
Ptprv	processed_transcript	1.36372	2.38075	0.798525	0.032326	0.41664
Lamb1	protein_coding	12.5192	18.5817	0.569201	0.0323656	0.41664
Gid4	protein_coding	4.08895	6.23999	0.610121	0.0323823	0.41664
Six4	protein_coding	10.8819	15.6897	0.528009	0.0328538	0.422241
Akip1	protein_coding	1.14777	0.53915	-1.0784	0.0329296	0.422485
2210408F21Rik	processed_transcript	0.787867	0.333014	-1.18775	0.0329454	0.422485
Itga11	protein_coding	0.230313	0.454528	0.959638	0.0330455	0.423078
Sema3e	protein_coding	12.6513	18.5812	0.554824	0.0330643	0.423078
Polr2h	protein_coding	24.477	16.2812	-0.588377	0.0331259	0.423131
Abcc4	protein_coding	1.17147	1.88813	0.687505	0.0332039	0.423131
Tubb6	protein_coding	888.416	580.131	-0.614923	0.0332272	0.423131
Cntnap4	protein_coding	0.234813	0.101992	-1.14904	0.0332636	0.423131
Vwa1	protein_coding	1.22366	2.48646	0.990391	0.0332853	0.423131
B230206L02Rik	processed_transcript	6.32088	3.59337	-0.824588	0.0332865	0.423131
Ncapg2	protein_coding	7.59215	11.501	0.59999	0.033447	0.424707
Sema5a	protein_coding	3.28871	5.0123	0.607253	0.0335115	0.425063
Zfp704	protein_coding	0.984824	1.56386	0.665326	0.0336892	0.42683
Gadd45g	protein_coding	42.5799	67.631	0.666128	0.0337241	0.42683
Fem1c	protein_coding	5.3573	8.22525	0.619304	0.0337822	0.427101
Htr1b	protein_coding	0.45849	0.858121	0.893148	0.0338605	0.427547
Mmp2	protein_coding	32.606	50.2091	0.622116	0.033989	0.427547
Tmtc3	protein_coding	6.28802	9.80498	0.641601	0.0339894	0.427547
Yif1a	protein_coding	38.4558	25.0707	-0.618677	0.0340368	0.427547
Atl3	protein_coding	9.91393	14.9834	0.596489	0.0340959	0.427547
Gm7293	protein_coding	0.867784	0.46193	-0.923591	0.034128	0.427547
Akr1b10	protein_coding	11.0944	7.40496	-0.581877	0.0341294	0.427547
Ndufa9	protein_coding	111.925	76.4632	-0.549807	0.0341303	0.427547
Scn10a	protein_coding	1.97212	1.20782	-0.713017	0.0341502	0.427547
Map1b	protein_coding	24.6709	36.4957	0.564835	0.0341847	0.427547
Zfand2b	protein_coding	9.29913	5.5594	-0.74721	0.0342385	0.427564
Amotl2	protein_coding	13.443	20.1245	0.581387	0.0342778	0.427564
Foxc1	protein_coding	1.34468	2.21478	0.719391	0.0343551	0.427564
Cpeb4	protein_coding	10.1503	15.4717	0.608549	0.0343663	0.427564
Gm24265	snRNA	113.402	208.865	0.892374	0.0343696	0.427564
Notch1	protein_coding	3.80386	6.2488	0.712078	0.0344553	0.428172
Hipk1	protein_coding	7.2058	10.5453	0.549158	0.034504	0.42832
Psmd4	protein_coding	73.9223	50.7613	-0.54262	0.034611	0.42862
H2-T22	protein_coding	7.22633	4.62434	-0.64665	0.0346316	0.42862
Nf1	protein_coding	5.81747	8.44747	0.538122	0.0346386	0.42862
Pole	protein_coding	2.30986	3.46157	0.58252	0.0346936	0.428694
Tubb2b	protein_coding	179.382	125.204	-0.518742	0.0347181	0.428694
Pea15a	protein_coding	40.7653	28.4591	-0.518576	0.0347811	0.429016
Rfx1	protein_coding	0.474771	0.930973	0.951082	0.0348467	0.429167
Slc35e3	protein_coding	3.90278	6.14518	0.651941	0.034867	0.429167
Ctf1	protein_coding	5.46603	3.25649	-0.745199	0.0349468	0.429529
Tcerg1,Gm27457	protein_coding	13.5781	20.4096	0.588212	0.0349702	0.429529
Tubb2a	protein_coding	278.126	184.758	-0.59034	0.0350575	0.430147
Uqcc1	protein_coding	15.3499	10.5158	-0.545234	0.0351108	0.430348
Bin1	protein_coding	397.113	264.896	-0.584221	0.0351876	0.430835
A430005L14Rik	protein_coding	14.2326	9.25013	-0.621772	0.0352351	0.430963
Setmar	protein_coding	1.88938	1.04677	-0.851375	0.0353393	0.431785
Gm13227,Gm13230	processed_transcript	2.36728	4.68252	1.01326	0.0355387	0.433611
Peak1	protein_coding	1.90644	2.86584	0.587323	0.0355633	0.433611
Zfp784	protein_coding	0.399067	0.811504	1.0345	0.0356094	0.433719
Fam135b	protein_coding	0.793793	0.445512	-0.83802	0.0357218	0.434311
Lrp4	protein_coding	17.041	25.8451	0.600475	0.0357491	0.434311
Pigm	protein_coding	3.75525	5.74852	0.614667	0.0357699	0.434311
Plin2	protein_coding	33.5277	22.461	-0.578318	0.0358558	0.434901
Nudt17	protein_coding	1.28291	0.595339	-1.12011	0.0359504	0.435173
1810044D09Rik	lincRNA	3.48848	1.64412	-1.04643	0.0360062	0.435173
Uhrf1	protein_coding	10.3234	15.6727	0.601139	0.036043	0.435173
Polr2f	protein_coding	141.171	93.8656	-0.589679	0.0360715	0.435173
Sars	protein_coding	65.0486	45.3248	-0.521356	0.0360959	0.435173
Sema3c	protein_coding	7.11816	10.8877	0.613934	0.0361277	0.435173
Lamb3	protein_coding	1.29791	0.769956	-0.761957	0.0361398	0.435173
Rab21	protein_coding	17.4383	26.6836	0.614956	0.036192	0.435351
Ldhb	protein_coding	8.06835	5.00264	-0.694203	0.036291	0.436025
Idh3g	protein_coding	45.8448	31.7757	-0.529125	0.0363491	0.436025
Neu1	protein_coding	6.79282	4.25988	-0.67707	0.0363654	0.436025
Lasp1	protein_coding	9.1639	13.8059	0.590236	0.0363979	0.436025
Dusp1	protein_coding	3.64044	6.06133	0.733484	0.0364911	0.436561
Rnf145	protein_coding	10.4128	15.264	0.551264	0.0365175	0.436561
Lmnb1	protein_coding	8.76916	13.0754	0.576011	0.0367692	0.439118
Steap2	protein_coding	2.6726	4.02613	0.59242	0.0368644	0.439805
Plxnc1	protein_coding	0.0894767	0.189688	1.06153	0.0369418	0.440066
Sfpq,Gm12940	protein_coding	18.6975	26.7473	0.516558	0.0369922	0.440066
Cubn	protein_coding	0.214241	0.372533	0.789248	0.0369997	0.440066
Gm13889,Gm27027,Alkbh3	protein_coding	12.9589	8.84769	-0.55003	0.0371636	0.441565
Arid5b	protein_coding	6.38584	9.59147	0.585483	0.0372078	0.441618
Qars	protein_coding	14.9628	10.1265	-0.564008	0.0372823	0.441618
Ereg	protein_coding	0.818828	1.4374	0.82	0.0373577	0.441618
Plod2	protein_coding	31.7828	47.3684	0.575989	0.0374695	0.441618
Pkig	protein_coding	76.8266	54.0041	-0.508557	0.0374709	0.441618
Cep41	protein_coding	5.08451	7.56511	0.573928	0.0374967	0.441618
Stard6	protein_coding	0.277073	0.608383	1.14039	0.0375629	0.441618
Irf3	protein_coding	15.9411	10.5253	-0.600639	0.0375713	0.441618
Spry2	protein_coding	12.8805	19.156	0.57292	0.0375946	0.441618
Eml6	protein_coding	0.973238	0.601095	-0.695426	0.037596	0.441618
Rasa4,Mir7035	protein_coding	3.67383	2.34837	-0.648909	0.0376053	0.441618
Lman1l	protein_coding	2.21113	1.1975	-0.897237	0.0376233	0.441618
Tmem141	protein_coding	6.60605	3.7463	-0.826826	0.0377832	0.443049
2810417H13Rik	protein_coding	7.50648	11.625	0.632559	0.0378931	0.44389
Dsc2	protein_coding	0.348099	0.630854	0.866247	0.0379907	0.443966
Fip1l1	protein_coding	5.64786	8.3817	0.570073	0.03802	0.443966
Micu1	protein_coding	25.2584	17.7086	-0.512491	0.0380515	0.443966
Pts	protein_coding	6.66728	11.0198	0.728682	0.0380724	0.443966
Gm4450	protein_coding	0.345658	0.730975	1.07562	0.0380988	0.443966
Nptxr,Npcd,Cbx6	protein_coding	5.27945	8.16012	0.627083	0.0381283	0.443966
Ndufv3	protein_coding	31.2978	21.1966	-0.56231	0.0382926	0.445357
Camk1d	protein_coding	0.772798	1.24817	0.692014	0.0383567	0.445357
Rgl1	protein_coding	0.9885	1.59923	0.69197	0.0384416	0.445357
Ppip5k1	protein_coding	1.02217	1.56603	0.616253	0.0384583	0.445357
Slc25a36	protein_coding	6.47008	9.57831	0.566605	0.0385156	0.445357
Gm13075	antisense	0.656766	1.37907	1.07276	0.0385552	0.445357
Dnpep	protein_coding	14.8096	9.72239	-0.60887	0.0385706	0.445357
Tet3	protein_coding	2.32289	3.58156	0.622532	0.0386152	0.445357
Scaf8	protein_coding	12.4429	18.1284	0.542673	0.0386225	0.445357
Map9	protein_coding	0.490521	0.891848	0.872049	0.0387504	0.445357
Dhrs1	protein_coding	17.0864	11.4534	-0.577732	0.0387565	0.445357
Klhl42	protein_coding	4.05347	6.03741	0.575707	0.0387643	0.445357
Otog	protein_coding	1.22114	0.766962	-0.675166	0.0388205	0.445357
Hexim2	protein_coding	3.73648	2.27101	-0.725197	0.0388417	0.445357
Tpgs1	protein_coding	18.648	11.0832	-0.775153	0.0388597	0.445357
Yy1	protein_coding	15.3253	22.9441	0.582393	0.0388597	0.445357
Afap1	protein_coding	4.01672	5.96439	0.569076	0.0389447	0.445384
Rab23	protein_coding	1.33535	2.06233	0.627064	0.0389467	0.445384
Vcpip1	protein_coding	5.80714	8.56392	0.560938	0.0390073	0.445384
Enpp1	protein_coding	6.04801	8.73834	0.530748	0.0390383	0.445384
Pcnx	protein_coding	1.84879	2.84229	0.618442	0.039088	0.445384
Zbtb46	protein_coding	0.350915	0.187313	-0.920064	0.0390916	0.445384
Pex16	protein_coding	11.3395	7.02413	-0.695814	0.039206	0.445661
Hdhd3	protein_coding	10.2753	6.55801	-0.649531	0.0392173	0.445661
Atxn1	protein_coding	2.12089	3.20517	0.594997	0.0392307	0.445661
Ccdc124	protein_coding	56.2992	35.2857	-0.684219	0.0393299	0.445751
Bag3	protein_coding	7.78886	12.2079	0.645616	0.0394004	0.445751
Srsf2	protein_coding	75.9942	109.163	0.522553	0.0394087	0.445751
Tbx15	protein_coding	32.51	22.7095	-0.5177	0.0394169	0.445751
Hn1	protein_coding	191.353	132.296	-0.532592	0.0394679	0.445751
Cisd2	protein_coding	6.42929	9.81582	0.611374	0.0394684	0.445751
Sh3bgrl,Gm6377	protein_coding	38.516	61.3317	0.67224	0.0395646	0.446405
Ifitm1	protein_coding	18.9331	12.0046	-0.65644	0.0396236	0.446459
Acp6	protein_coding	4.17397	2.72401	-0.616541	0.0396471	0.446459
Pam16	protein_coding	35.0187	23.1227	-0.596532	0.0396844	0.446459
Actn3	protein_coding	464.522	307.479	-0.59534	0.0397585	0.446861
Exoc3l4	protein_coding	2.14933	1.25346	-0.782437	0.0398433	0.447039
Naa30	protein_coding	7.49164	11.2312	0.585021	0.0398511	0.447039
Ch25h	protein_coding	2.07574	1.09229	-0.898399	0.0399085	0.447252
Ctage5	protein_coding	5.45696	8.25243	0.59718	0.0400002	0.447416
Sctr	protein_coding	0.789893	0.377576	-1.27262	0.040017	0.447416
Akr1b3	protein_coding	161.767	109.724	-0.560138	0.0400518	0.447416
Tmem120a	protein_coding	9.6744	6.17799	-0.64992	0.0401806	0.447416
Sdc4	protein_coding	79.9189	115.057	0.52555	0.040214	0.447416
Naa16	protein_coding	1.81833	2.98079	0.71648	0.0402154	0.447416
Fam212b	protein_coding	5.08376	7.70512	0.597913	0.040302	0.447416
Tmem203	protein_coding	5.84656	3.38308	-0.801186	0.0403043	0.447416
Nrip1	protein_coding	3.11353	4.70072	0.594739	0.0403366	0.447416
Ccbl1	protein_coding	2.16573	1.28888	-0.752928	0.0404062	0.447416
Gm13139	protein_coding	0.338017	0.694767	1.06314	0.0404086	0.447416
Csrp2	protein_coding	117.765	81.5891	-0.52957	0.0404364	0.447416
Carm1	protein_coding	3.84421	6.02749	0.645907	0.0404526	0.447416
Psmd8	protein_coding	171.08	120.423	-0.506491	0.0404761	0.447416
Trpm6	protein_coding	0.813514	1.3235	0.7014	0.0404996	0.447416
Rhoj	protein_coding	2.36171	3.60229	0.610798	0.0405584	0.447642
Psmb4	protein_coding	125.211	87.898	-0.510743	0.0407008	0.448788
Sf1	protein_coding	8.14869	12.2745	0.589845	0.0407686	0.448899
Gm25788	snoRNA	5.57309	12.1278	1.15193	0.0408231	0.448899
Spty2d1	protein_coding	11.8748	17.5412	0.563101	0.0408397	0.448899
Hist1h3e	protein_coding	90.8098	51.5534	-0.825225	0.0408651	0.448899
Stbd1	protein_coding	58.0345	40.2008	-0.529772	0.0409613	0.449391
Hnrnpa0	protein_coding	27.5688	39.4751	0.517616	0.0409871	0.449391
Il1rl1	protein_coding	0.0715112	0.158155	1.14926	0.0410383	0.449436
Fmnl1	protein_coding	1.10467	0.63322	-0.809995	0.0410684	0.449436
Ube4b	protein_coding	7.36722	10.8863	0.56258	0.0411689	0.450114
Wee1	protein_coding	2.43719	4.02591	0.722342	0.0412487	0.450563
Cfp	protein_coding	1.55677	0.846867	-0.890728	0.0413163	0.450735
Pura	protein_coding	5.3141	7.85183	0.563729	0.0413419	0.450735
Pgam1	protein_coding	158.583	225.701	0.509063	0.041574	0.452349
Gm4117	processed_transcript	0.0453763	0.0781616	0.785605	0.0415964	0.452349
Bard1	protein_coding	1.10875	1.7649	0.671111	0.0416276	0.452349
Cdipt	protein_coding	36.8954	24.9979	-0.562661	0.0416697	0.452349
Dgat1	protein_coding	16.9037	11.5105	-0.555403	0.041754	0.452349
Rn7sk	misc_RNA	71040.9	48066.9	-0.563609	0.0417669	0.452349
Vldlr	protein_coding	0.593628	0.341062	-0.785912	0.0417771	0.452349
4930461G14Rik	lincRNA	1.63756	0.707753	-1.13305	0.0418007	0.452349
Gm13242	protein_coding	0.314718	0.591998	0.912934	0.0418872	0.452607
Tmem208	protein_coding	52.6642	35.9006	-0.553201	0.0419023	0.452607
Nek6	protein_coding	5.39127	8.00078	0.568488	0.0420785	0.454089
Wasl	protein_coding	3.91657	5.93414	0.600338	0.0422443	0.454712
Tssc1	protein_coding	14.8477	9.80147	-0.601258	0.0422516	0.454712
Insc	protein_coding	0.226703	0.463827	1.00596	0.0422594	0.454712
Reep1	protein_coding	10.8793	7.40954	-0.55374	0.0422925	0.454712
Rbpj	protein_coding	17.309	24.7919	0.518428	0.0424185	0.455346
1700003F12Rik	protein_coding	2.98601	1.58748	-0.912648	0.0424531	0.455346
1810055G02Rik	protein_coding	9.58081	15.1573	0.658653	0.0424744	0.455346
Aebp1	protein_coding	18.4739	30.5773	0.723716	0.0425078	0.455346
Sh3bgrl2	protein_coding	0.907467	0.533498	-0.763827	0.0425821	0.455722
1810043H04Rik	protein_coding	16.3538	9.75608	-0.753113	0.0426384	0.455867
Uck2	protein_coding	13.129	19.0257	0.53452	0.0427089	0.455867
Rbm26,Gm17066	protein_coding	10.1156	15.1326	0.58152	0.042713	0.455867
Rpl18	protein_coding	177.393	118.701	-0.579725	0.0428263	0.456136
Snta1	protein_coding	16.3664	10.5204	-0.639985	0.0428544	0.456136
Glt8d2	protein_coding	1.1744	1.86479	0.669867	0.0428561	0.456136
Ccdc28b	protein_coding	2.85246	1.70192	-0.743349	0.0429173	0.456136
Pelp1	protein_coding	3.18345	5.09044	0.67277	0.0429342	0.456136
AI413582	protein_coding	4.01911	2.29329	-0.815837	0.043077	0.456304
Fosl2	protein_coding	8.37232	12.2634	0.549917	0.0430877	0.456304
Igfbp3	protein_coding	3.59128	2.24333	-0.675729	0.043092	0.456304
Phb	protein_coding	92.4649	63.9369	-0.532483	0.0431226	0.456304
Clk3	protein_coding	14.6571	9.78204	-0.585491	0.0431655	0.456304
Zcchc14	protein_coding	3.42115	5.0985	0.574032	0.0431851	0.456304
Nipbl	protein_coding	15.4172	22.2625	0.53023	0.0433023	0.456845
Ncaph	protein_coding	6.76517	9.90189	0.550196	0.0433148	0.456845
Zgrf1	protein_coding	1.12198	1.77186	0.661345	0.0434571	0.457931
Nsun4	protein_coding	7.28597	5.00428	-0.541331	0.0435183	0.457975
Gpm6b	protein_coding	1.94032	3.02769	0.644067	0.0435399	0.457975
C1ra	protein_coding	2.30114	3.70188	0.683039	0.0435918	0.458108
Mndal,Ifi203	protein_coding	0.320104	0.554059	0.800093	0.0436833	0.458497
Bdnf	protein_coding	2.06635	3.2087	0.636525	0.0437293	0.458497
Nrp1,Mir1903	protein_coding	10.7263	15.4996	0.531372	0.043747	0.458497
Anxa7	protein_coding	47.2678	33.4965	-0.496656	0.0438129	0.458775
Ddias	protein_coding	3.74935	6.07042	0.698903	0.0438583	0.458838
Bad	protein_coding	14.7158	9.45457	-0.641312	0.0439477	0.45936
Pdia6	protein_coding	68.3532	48.3311	-0.499995	0.0440319	0.459827
D130017N08Rik	lincRNA	0.251355	0.491186	0.94284	0.0441591	0.460742
Pfkfb3	protein_coding	0.648812	1.05413	0.696086	0.0442551	0.460994
Plxna1	protein_coding	14.0981	21.8925	0.634313	0.0442624	0.460994
Sox4	protein_coding	30.3986	42.8258	0.494554	0.044368	0.461512
Rreb1	protein_coding	1.90175	2.89509	0.604128	0.0443973	0.461512
Mta1	protein_coding	7.40614	11.4712	0.628695	0.0444363	0.461512
Lsm14b	protein_coding	9.20208	13.422	0.543983	0.0444707	0.461512
Kremen1	protein_coding	15.4137	22.3187	0.533486	0.0445733	0.46158
Pdk3	protein_coding	8.60829	12.6894	0.559858	0.0445778	0.46158
Cdk5rap3	protein_coding	14.4444	9.5619	-0.596856	0.0445961	0.46158
Gm10053	protein_coding	13.9944	5.56468	-1.37889	0.0448286	0.463311
2410015M20Rik	protein_coding	81.2956	54.7258	-0.571545	0.044843	0.463311
Nlrc3	protein_coding	0.252221	0.501279	1.00766	0.0449446	0.463949
Mylk	protein_coding	1.12064	0.698778	-0.683609	0.0449928	0.464036
Dhrs7	protein_coding	17.9535	11.8978	-0.592755	0.0451216	0.464647
Rrbp1	protein_coding	11.8075	16.7834	0.506935	0.0451319	0.464647
Msrb3	protein_coding	27.9731	39.5923	0.501448	0.0453283	0.466257
Shisa2	protein_coding	2.25507	1.38123	-0.7031	0.0454482	0.467077
Bsg	protein_coding	347.974	242.035	-0.523849	0.0454974	0.46717
Tmem161a	protein_coding	20.2423	13.3031	-0.607079	0.0455962	0.467773
Rb1	protein_coding	34.5728	51.8274	0.58431	0.0457129	0.468558
Dscc1	protein_coding	1.33491	2.14028	0.68481	0.0457599	0.468603
Ces2c	protein_coding	1.17523	0.603164	-0.958977	0.0458284	0.468603
Stk25	protein_coding	27.0847	19.0939	-0.504815	0.0458638	0.468603
Edf1	protein_coding	120.089	83.0635	-0.532481	0.0458783	0.468603
Brca1	protein_coding	3.60697	5.28406	0.551812	0.0459315	0.468735
Skap2	protein_coding	30.4806	20.6967	-0.556798	0.0460428	0.469232
Gm14288	protein_coding	0.176673	0.367943	1.07749	0.0460608	0.469232
Socs2	protein_coding	4.40809	2.95657	-0.574142	0.0462108	0.470349
Cggbp1	protein_coding	20.1209	29.396	0.547362	0.046326	0.470984
Ecm2	protein_coding	0.368486	0.679608	0.892312	0.0463793	0.470984
Rassf2	protein_coding	2.06932	1.37038	-0.597204	0.0463946	0.470984
Pde4d	protein_coding	0.949079	1.45283	0.613452	0.04644	0.471034
Ccdc96	protein_coding	0.493806	0.252804	-0.96077	0.0465697	0.471796
Sh3bgr	protein_coding	13.0228	8.462	-0.61825	0.0465961	0.471796
B630019K06Rik	protein_coding	0.588779	1.05528	0.834793	0.0466731	0.471901
Msrb1	protein_coding	17.8017	11.8042	-0.591006	0.0467518	0.471901
Piezo2	protein_coding	2.08193	3.12819	0.585629	0.0468258	0.471901
Serpine2	protein_coding	1.60608	2.46349	0.619484	0.0468405	0.471901
Cyp51	protein_coding	129.928	89.4296	-0.538694	0.0468727	0.471901
Gm15867	antisense	6.78298	3.76498	-0.856892	0.0468982	0.471901
Klc4	protein_coding	8.87063	5.5932	-0.66988	0.0469289	0.471901
Tango2	protein_coding	1.12848	0.675482	-0.745121	0.0469307	0.471901
Rpl13-ps3	protein_coding	21.1896	9.02672	-1.27926	0.0470375	0.472567
Ndufb11	protein_coding	117.706	82.0787	-0.519969	0.0471452	0.473241
Gm21092	protein_coding	33.4983	49.0986	0.552019	0.0472281	0.473531
Aunip	protein_coding	3.30739	5.3775	0.702231	0.0472555	0.473531
Ash1l	protein_coding	5.61515	8.14153	0.536055	0.0473632	0.473851
Zic2	protein_coding	0.344597	0.671404	0.948849	0.0473688	0.473851
Reep5	protein_coding	63.4734	45.4501	-0.48187	0.0475005	0.474465
Atp5j2	protein_coding	153.861	108.084	-0.509524	0.0475428	0.474465
Cherp	protein_coding	3.0456	4.95108	0.696035	0.0475524	0.474465
Uqcc3	protein_coding	14.9582	9.11754	-0.7188	0.0476376	0.474604
Ppp1r7	protein_coding	2.84559	4.1402	0.541013	0.0476479	0.474604
St5	protein_coding	10.1317	14.9886	0.563815	0.0477231	0.474708
9130023H24Rik	protein_coding	1.76548	2.80937	0.666988	0.0477777	0.474708
Bmpr1b	protein_coding	0.681484	1.13861	0.744812	0.0477905	0.474708
Slc9a3r1	protein_coding	4.57979	2.82484	-0.697132	0.0478214	0.474708
Map3k19	protein_coding	0.761654	0.430905	-0.831728	0.0479253	0.475019
Ech1	protein_coding	26.1443	17.7033	-0.562659	0.0479343	0.475019
Mrpl24	protein_coding	26.1786	17.8904	-0.547793	0.0479856	0.475123
Siglecg	protein_coding	0.853246	1.46409	0.76853	0.0483918	0.478738
Rassf3	protein_coding	29.0729	20.5243	-0.502299	0.0485131	0.479531
Ten1	protein_coding	13.0714	8.93484	-0.548768	0.0485857	0.479841
Zfp458	protein_coding	0.404923	0.807434	1.01644	0.0486957	0.480519
Slc9a2	protein_coding	0.385188	0.687238	0.819965	0.0487618	0.480764
Esco2	protein_coding	5.35379	8.86693	0.737338	0.0488771	0.481493
Ston1	protein_coding	1.5733	2.50255	0.664463	0.0490703	0.482423
Cdk5r1	protein_coding	11.5394	16.641	0.527612	0.0490784	0.482423
Brip1os	antisense	7.17113	10.4998	0.55093	0.0490958	0.482423
Ndst4	protein_coding	0.125044	0.239059	0.947976	0.0493505	0.484216
Insr	protein_coding	3.18923	4.63347	0.537962	0.0493614	0.484216
Hist1h4c	protein_coding	213.109	133.958	-0.676361	0.0494252	0.484434
BC005537	protein_coding	17.462	25.2334	0.531356	0.0495186	0.484598
Slc4a3	protein_coding	7.95211	5.14858	-0.629023	0.0495312	0.484598
Polr3gl	protein_coding	7.51796	4.8435	-0.637374	0.0495669	0.484598
Fancm	protein_coding	2.4721	3.66007	0.567031	0.0496741	0.485227
Txlnb	protein_coding	7.35871	5.01953	-0.550141	0.0497145	0.485227
Rcan3,Mir700	protein_coding	1.2266	1.93319	0.653216	0.0499431	0.486611
Alg11	protein_coding	5.16049	7.7295	0.584746	0.04997	0.486611
Tulp3	protein_coding	1.9268	2.9238	0.598926	0.0499817	0.486611
Rps18	protein_coding	241.276	165.323	-0.545512	0.0500405	0.486777
Fam168a	protein_coding	4.01502	5.84261	0.540788	0.0501346	0.487251
Nup98	protein_coding	14.2122	20.2494	0.510578	0.0501729	0.487251
Fads2	protein_coding	48.7756	33.0209	-0.564083	0.0502358	0.487305
Ttll1	protein_coding	12.3453	8.45947	-0.546427	0.0502622	0.487305
Dnmt1	protein_coding	8.52343	12.4707	0.547994	0.0503856	0.488024
Hist4h4	protein_coding	51.938	31.0784	-0.744976	0.0505086	0.488024
Coasy	protein_coding	11.4766	7.45241	-0.626105	0.050538	0.488024
F11r	protein_coding	5.18018	3.40147	-0.605991	0.0505483	0.488024
Rfesd	protein_coding	1.52905	2.49245	0.709066	0.0505665	0.488024
Plcb1	protein_coding	0.95791	1.47346	0.622415	0.050615	0.488024
Kcnq1ot1	antisense	0.720384	1.07691	0.580574	0.0506419	0.488024
Hist1h2ai	protein_coding	10.7137	5.08173	-1.1975	0.0507255	0.488024
Gata3,9230102O04Rik	protein_coding	0.248636	0.457633	0.89325	0.0507832	0.488024
1810011O10Rik	protein_coding	7.49721	4.81418	-0.633883	0.0507958	0.488024
Mturn	protein_coding	1.15361	1.82709	0.659128	0.0508278	0.488024
Arhgap32	protein_coding	0.535179	0.840982	0.647903	0.0508394	0.488024
Psmd13	protein_coding	42.0022	29.7762	-0.49669	0.0509222	0.488164
Gm22442	snoRNA	7.06418	13.2504	0.910891	0.0509378	0.488164
Lrch2	protein_coding	2.41023	3.93103	0.717964	0.0510684	0.488251
Mon1b,Syce1l	protein_coding	1.73904	2.65004	0.605299	0.0510977	0.488251
Prtg	protein_coding	0.212874	0.379305	0.821899	0.0511407	0.488251
Aff1	protein_coding	3.15458	4.63753	0.554297	0.0511454	0.488251
Ythdc1	protein_coding	8.39595	12.2518	0.545539	0.0511565	0.488251
Stat4,Gm28177,Stat1	protein_coding	1.51673	2.23748	0.561813	0.0512337	0.488588
Cdk2ap2	protein_coding	28.2776	18.3624	-0.625505	0.0512917	0.48874
Mapk1ip1l	protein_coding	19.1042	27.1242	0.505682	0.0517308	0.492048
Cxcl12	protein_coding	2.568	3.79644	0.562775	0.0517411	0.492048
Cenph	protein_coding	1.96378	3.25937	0.734975	0.0517657	0.492048
Wisp2	protein_coding	0.36012	0.764117	1.04275	0.0518763	0.492698
Lphn2	protein_coding	3.55452	5.1368	0.530151	0.0519324	0.492829
Mtfp1	protein_coding	4.53776	2.84597	-0.67661	0.0520461	0.493141
Fam171a1	protein_coding	2.52568	3.86772	0.613476	0.0521335	0.493141
Lrrc8b	protein_coding	2.38512	3.78879	0.662084	0.0521801	0.493141
Spag7	protein_coding	47.6562	33.2723	-0.518556	0.0522048	0.493141
Phip	protein_coding	3.28735	4.827	0.554722	0.0522204	0.493141
Met	protein_coding	8.75248	12.5283	0.517981	0.0522436	0.493141
Gm26853	lincRNA	5.99006	9.02374	0.592761	0.0522618	0.493141
Mef2a	protein_coding	75.608	109.843	0.538872	0.0524821	0.494819
Cdh13	protein_coding	9.56807	6.79647	-0.493751	0.0525652	0.495063
Dek	protein_coding	23.4518	36.4948	0.6412	0.0525931	0.495063
Nap1l2	protein_coding	0.774843	1.44213	0.895652	0.0526935	0.495608
Cux1	protein_coding	3.08879	4.41748	0.515599	0.0528332	0.495947
Dab2	protein_coding	1.04446	1.60534	0.618169	0.0528357	0.495947
Ehbp1l1	protein_coding	65.148	43.715	-0.575899	0.0528926	0.495947
Pias2	protein_coding	11.1531	16.0169	0.522396	0.0529422	0.495947
Zfp592	protein_coding	1.8888	2.94224	0.635606	0.0529425	0.495947
Lgr4	protein_coding	9.01133	12.9734	0.526303	0.0530328	0.496394
Zic5	protein_coding	0.506355	0.850093	0.753779	0.0532425	0.497956
Rbm27,Gm22697	protein_coding	7.44375	10.8147	0.539259	0.0533507	0.498495
Rpl10-ps3	protein_coding	177.216	57.6927	-1.62314	0.0534224	0.498495
Fhl2	protein_coding	44.2436	61.7268	0.480479	0.0534286	0.498495
RP23-310L8.1	TEC	0.778667	1.57217	1.00708	0.053592	0.499248
R3hdm2	protein_coding	2.38694	3.59849	0.589496	0.053595	0.499248
Ect2	protein_coding	6.10149	9.25902	0.603258	0.053658	0.499435
Psenen	protein_coding	48.2212	32.2099	-0.580564	0.0537652	0.499587
Gpr137b	protein_coding	3.59839	5.4129	0.588763	0.0538025	0.499587
Atp5d	protein_coding	143.995	92.1804	-0.645664	0.053803	0.499587
Wnt10b	protein_coding	1.79335	1.00133	-0.860518	0.0538809	0.499912
Slc37a2	protein_coding	4.74242	3.12999	-0.603013	0.0539952	0.500059
Stoml2	protein_coding	24.0439	16.5236	-0.541907	0.054105	0.500059
Suox	protein_coding	24.9305	17.3376	-0.524923	0.054108	0.500059
Phtf1os	antisense	0.188166	0.3754	1.02205	0.0541537	0.500059
Apeh	protein_coding	8.12011	5.29296	-0.619943	0.0542085	0.500059
Twsg1	protein_coding	10.3267	14.7428	0.514225	0.0542121	0.500059
Gm6644	processed_pseudogene	6.13821	2.51185	-1.38883	0.0542562	0.500059
Acta1	protein_coding	3008.9	1913.67	-0.653004	0.0543198	0.500059
Zfp800	protein_coding	4.75813	7.39724	0.643439	0.0543446	0.500059
Tmem263	protein_coding	29.1248	42.3976	0.542213	0.0543653	0.500059
Pmp22	protein_coding	12.2475	17.7502	0.536102	0.0543892	0.500059
Tcf7l2	protein_coding	0.570869	0.910907	0.676074	0.054458	0.500059
Agmat	protein_coding	2.43968	1.37255	-0.808003	0.0544626	0.500059
Dbn1	protein_coding	14.4	22.6562	0.650324	0.0545103	0.500059
Tsc22d1	protein_coding	36.7984	26.4976	-0.473703	0.0545457	0.500059
Utp20	protein_coding	14.7824	20.5699	0.47678	0.0545839	0.500059
Ankrd11	protein_coding	6.34378	9.06763	0.514634	0.0546679	0.500435
Psmc5	protein_coding	164.047	117.466	-0.482147	0.0548445	0.501657
Arglu1,Mir7654	protein_coding	18.4308	27.0963	0.556752	0.0549203	0.501956
Txnrd1	protein_coding	48.098	66.759	0.472801	0.0549911	0.502141
Nt5c	protein_coding	29.9838	19.97	-0.588414	0.0550499	0.502141
Bptf	protein_coding	7.10641	10.0124	0.494329	0.0550699	0.502141
Tnrc6b,Mir5113	protein_coding	7.8683	10.9853	0.481183	0.0551754	0.502596
Trim7	protein_coding	1.11571	0.66945	-0.747758	0.0552061	0.502596
Arf4	protein_coding	39.4199	56.0598	0.508363	0.0552864	0.502934
Anks3	protein_coding	13.8136	9.33751	-0.567278	0.0553647	0.503253
Huwe1,Mir3113	protein_coding	10.7739	15.3506	0.510591	0.0554505	0.503639
Slc5a6	protein_coding	4.15829	2.68547	-0.63568	0.0555446	0.504101
Mcrs1	protein_coding	48.1368	32.633	-0.562015	0.0556258	0.504436
Mmp16	protein_coding	0.985612	1.51279	0.618577	0.0557098	0.504436
Dnajc4	protein_coding	10.0863	6.52318	-0.632592	0.0557115	0.504436
Hpdl	protein_coding	0.904151	0.459839	-1.02104	0.0559056	0.505105
Nucks1	protein_coding	43.7255	63.6631	0.542153	0.0559172	0.505105
A130014A01Rik	lincRNA	0.54273	0.260731	-1.0195	0.0559185	0.505105
Lamc2	protein_coding	1.38324	0.881831	-0.644061	0.0559589	0.505105
Prrc2b	protein_coding	8.47931	12.7173	0.583964	0.0562576	0.505879
Ptges2	protein_coding	7.44447	4.89172	-0.608532	0.0562648	0.505879
Etaa1	protein_coding	2.49097	3.89373	0.647779	0.0562728	0.505879
Pak3	protein_coding	2.1897	3.40938	0.64096	0.0563399	0.505879
Rpl9-ps6	protein_coding	46.2226	20.9704	-1.16091	0.0563603	0.505879
Polr2l	protein_coding	16.6285	10.5656	-0.6578	0.0563684	0.505879
Srrm1	protein_coding	4.41861	6.46679	0.54967	0.0563908	0.505879
Eif2ak3	protein_coding	2.42537	3.65019	0.586862	0.05647	0.505879
Atcayos	antisense	2.0442	1.30355	-0.642982	0.05649	0.505879
Smap1	protein_coding	5.12232	7.56722	0.56223	0.0564969	0.505879
Bend3	protein_coding	1.97626	3.01588	0.606471	0.0565226	0.505879
H19,Mir675	lincRNA	5854.37	4033.27	-0.53757	0.0566447	0.506583
Gpr108	protein_coding	27.2891	18.4718	-0.564831	0.0568113	0.507322
Gm6806	processed_pseudogene	1.03812	2.08155	1.06271	0.0568447	0.507322
Lgals3	protein_coding	126.099	90.7287	-0.475004	0.0568581	0.507322
Fam213a	protein_coding	0.244847	0.488349	1.0219	0.0569418	0.5074
Filip1l	protein_coding	23.471	33.8283	0.527719	0.0569836	0.5074
Gcat	protein_coding	5.36963	3.41426	-0.657734	0.0570838	0.5074
Gm5617	protein_coding	4.42563	2.52518	-0.803779	0.0571025	0.5074
Hist3h2a,Trim17	protein_coding	10.3819	6.79045	-0.613848	0.057201	0.5074
Ska3	protein_coding	2.9318	4.54184	0.634162	0.0572358	0.5074
Rdh10	protein_coding	9.64238	13.7423	0.511563	0.0572387	0.5074
Sema6a	protein_coding	8.8724	12.5119	0.495438	0.0572776	0.5074
Dyrk1a	protein_coding	10.9087	15.2669	0.485001	0.0572947	0.5074
Pik3c2a	protein_coding	10.2912	15.0555	0.549498	0.0573052	0.5074
Duox2	protein_coding	0.193674	0.369304	0.913766	0.057382	0.5074
Fam63b	protein_coding	3.97674	5.83107	0.553152	0.0573897	0.5074
Cyb5r1	protein_coding	26.1034	18.5685	-0.491982	0.0575065	0.507743
Fgf21	protein_coding	135.001	95.02	-0.507406	0.0575261	0.507743
Obfc1	protein_coding	9.42046	6.52132	-0.53193	0.0575593	0.507743
Aspscr1	protein_coding	8.24428	5.39667	-0.614205	0.0577016	0.508293
Onecut2	protein_coding	0.084508	0.153621	0.869008	0.057709	0.508293
Rcan2	protein_coding	1.06017	1.6975	0.68146	0.0577877	0.508602
Slc36a4	protein_coding	3.46111	5.04554	0.543987	0.0579692	0.509574
Zfp217	protein_coding	1.66226	2.51349	0.593912	0.0580261	0.509574
Atp2b4,Mir6903	protein_coding	4.40863	6.29444	0.513052	0.0580959	0.509574
Mylk3	protein_coding	0.341457	0.165883	-0.988073	0.058294	0.509574
Polr2i	protein_coding	27.0986	18.3392	-0.564484	0.0583177	0.509574
Eid1	protein_coding	34.012	49.9499	0.555225	0.0583721	0.509574
Uvssa	protein_coding	2.0804	3.02656	0.540656	0.0583825	0.509574
Fam83h	protein_coding	3.26289	2.02891	-0.692329	0.0584187	0.509574
Car13	protein_coding	27.4702	39.7675	0.534559	0.0584283	0.509574
Jakmip1	protein_coding	0.376456	0.189926	-1.16135	0.0585055	0.509574
Cd55	protein_coding	0.771981	0.440214	-0.799565	0.0586766	0.509574
Igf2r	protein_coding	28.2401	40.6445	0.525061	0.0586874	0.509574
Eif3i	protein_coding	60.832	43.6246	-0.479859	0.0587459	0.509574
Dynll2	protein_coding	15.2618	21.886	0.518925	0.0587482	0.509574
Prmt2,Mir678	protein_coding	12.2867	8.32751	-0.563619	0.0588231	0.509574
Ppapdc3	protein_coding	11.261	7.08104	-0.690137	0.0588426	0.509574
1110012L19Rik	protein_coding	14.7728	9.65109	-0.611201	0.0588611	0.509574
RP23-16D16.14	TEC	0.742508	1.44548	0.983456	0.0588683	0.509574
Psmb10	protein_coding	29.9597	19.7444	-0.603975	0.0588738	0.509574
Elavl1	protein_coding	14.0851	19.5936	0.476202	0.0589028	0.509574
Atp6v1e1	protein_coding	161.065	114.736	-0.488839	0.0589272	0.509574
Fam122b	protein_coding	1.38859	2.20701	0.673967	0.0590805	0.509574
Dip2b	protein_coding	6.85499	9.86397	0.524196	0.0590886	0.509574
Mrpl55	protein_coding	18.9721	12.702	-0.58084	0.0591321	0.509574
Uqcrfs1	protein_coding	124.995	90.6962	-0.462778	0.0591531	0.509574
Spata24	protein_coding	4.80792	2.69569	-0.814034	0.0591833	0.509574
Angpt1	protein_coding	35.341	50.4951	0.5152	0.0591932	0.509574
Sav1	protein_coding	10.4292	15.138	0.538423	0.0591978	0.509574
Rpl36	protein_coding	909.902	648.911	-0.487852	0.0592064	0.509574
Adar	protein_coding	1.44027	2.19771	0.606167	0.0593141	0.509574
Zfp438	protein_coding	3.63832	2.35677	-0.631644	0.059369	0.509574
Rpsa-ps10	protein_coding	10.7124	4.49597	-1.3069	0.0595855	0.509574
Cd44	protein_coding	30.5143	42.9293	0.492654	0.0596092	0.509574
Milr1	protein_coding	1.73384	1.03774	-0.733196	0.059662	0.509574
Ccnd3	protein_coding	19.9538	13.6197	-0.551727	0.0596899	0.509574
Cd2ap	protein_coding	9.45175	13.8282	0.549749	0.0596975	0.509574
Atp11a	protein_coding	7.42136	10.6705	0.523156	0.0596999	0.509574
Chaf1a	protein_coding	4.38974	6.84562	0.637308	0.0597109	0.509574
Emc6	protein_coding	55.7015	39.5676	-0.492922	0.0597245	0.509574
Tmem245	protein_coding	3.06037	4.33687	0.503043	0.0597382	0.509574
Sec16a	protein_coding	7.23068	10.3929	0.522569	0.0598027	0.509574
Mfsd7a	protein_coding	9.55578	6.04257	-0.681369	0.0598128	0.509574
Coq9	protein_coding	21.2756	14.6043	-0.544239	0.0598281	0.509574
Rnf217	protein_coding	17.1744	24.3301	0.502654	0.0598628	0.509574
Mmd	protein_coding	5.22365	7.66698	0.555205	0.0598675	0.509574
Aldh1l2	protein_coding	18.2493	13.2507	-0.461626	0.0599281	0.509717
Foxm1,4933413G19Rik	protein_coding	2.04593	3.12215	0.606116	0.0600135	0.510071
Atxn7l1	protein_coding	0.415469	0.647608	0.639553	0.0600878	0.51033
CAAA01187608.2	sense_intronic	2.3936	4.89496	1.08148	0.0601981	0.510553
Tnks	protein_coding	7.30782	10.4459	0.514953	0.0602018	0.510553
Ubqln2	protein_coding	1.73946	2.67816	0.619919	0.0603942	0.510945
Rbms1	protein_coding	19.7663	28.0916	0.507339	0.0604311	0.510945
RP24-282D16.11	TEC	0.461523	0.870971	0.920298	0.0604461	0.510945
Zbed3	protein_coding	1.26874	2.14162	0.744357	0.0604922	0.510945
Sec24b	protein_coding	1.44829	2.17339	0.586245	0.0605152	0.510945
A530058N18Rik,C130080G10Rik	processed_transcript	1.6925	1.09488	-0.622235	0.0605257	0.510945
Pgls,Fam129c	protein_coding	9.94998	6.1204	-0.710287	0.0605552	0.510945
Shb	protein_coding	9.99583	14.842	0.568311	0.0606619	0.511422
Fmn1,FMN1	protein_coding	1.00812	1.47904	0.553473	0.0606996	0.511422
Fam120a	protein_coding	34.3216	47.3996	0.465584	0.0609084	0.512637
Serpinb7	protein_coding	4.33611	2.56394	-0.744527	0.0609318	0.512637
Gm16039,Glcci1	protein_coding	2.02811	2.89982	0.516179	0.0610126	0.512946
Rhobtb3	protein_coding	12.524	17.9769	0.522074	0.0611257	0.5134
Prkag3	protein_coding	24.4167	17.306	-0.497161	0.0611783	0.5134
Spred1	protein_coding	8.375	12.1335	0.535482	0.0611989	0.5134
Ubxn1	protein_coding	88.8078	63.5597	-0.482848	0.0613743	0.514501
S100a16	protein_coding	44.5528	31.1258	-0.518283	0.0614365	0.514652
Aldh1a3	protein_coding	0.775358	0.429546	-0.825874	0.0616596	0.515232
Ptger4	protein_coding	1.71496	2.6176	0.606124	0.061667	0.515232
Snrk	protein_coding	2.83736	4.12801	0.539811	0.0617083	0.515232
Has2os	processed_transcript	1.01459	1.73296	0.778332	0.0617624	0.515232
BC039771	processed_transcript	0.278522	0.48889	0.810909	0.061769	0.515232
Supt4a	protein_coding	63.8449	45.302	-0.494786	0.0617772	0.515232
Arfgap2	protein_coding	25.824	18.3478	-0.493597	0.0618155	0.515232
Jsrp1	protein_coding	91.6588	56.2415	-0.709923	0.061871	0.515326
Tipin	protein_coding	17.2231	25.9349	0.592908	0.0619515	0.515326
Ric1	protein_coding	7.03896	9.85171	0.485149	0.0619595	0.515326
Chaf1b	protein_coding	2.63944	3.98291	0.590886	0.0621475	0.516064
Myom3	protein_coding	26.242	17.7548	-0.564514	0.0621755	0.516064
Tead1	protein_coding	4.80086	6.91173	0.525625	0.0621812	0.516064
Neb	protein_coding	79.5087	55.7871	-0.511191	0.0624255	0.51718
Mvp,Pagr1b,Pagr1a,Prrt2	protein_coding	18.6077	12.707	-0.551176	0.0624936	0.51718
Scaf11	protein_coding	26.1235	36.1159	0.467348	0.0625223	0.51718
Alyref2	protein_coding	4.97791	3.11871	-0.680581	0.0626426	0.51718
Ndufa7	protein_coding	72.9621	51.4624	-0.50387	0.062662	0.51718
Aifm2	protein_coding	6.94976	4.6215	-0.591569	0.062679	0.51718
RP23-461P14.1	TEC	1.7974	2.8263	0.652957	0.0626877	0.51718
Bdkrb1	protein_coding	4.47966	2.82664	-0.666262	0.0626927	0.51718
Gss	protein_coding	12.0455	8.567	-0.492177	0.0627404	0.51718
Taz	protein_coding	5.74342	3.9669	-0.534881	0.0627599	0.51718
Mllt4	protein_coding	4.00764	5.65875	0.497552	0.0628471	0.517221
Sgol2	protein_coding	4.07356	6.00404	0.561504	0.0628536	0.517221
Sertad2	protein_coding	7.40976	10.5763	0.512846	0.0630558	0.518518
Fau	protein_coding	595.849	426.577	-0.482219	0.0631169	0.518654
Zak	protein_coding	11.8037	16.3105	0.466698	0.0631957	0.518936
Arhgap17	protein_coding	1.41326	2.20236	0.636709	0.0632511	0.519025
Cage1	protein_coding	0.419031	0.741132	0.830912	0.0633	0.51906
Mif4gd	protein_coding	3.71042	2.36342	-0.650653	0.06335	0.519105
Trip11	protein_coding	7.11178	10.1956	0.520127	0.0634023	0.519168
Cdk14	protein_coding	3.927	5.51613	0.490648	0.0634811	0.519411
Mgll	protein_coding	0.812833	0.492022	-0.734518	0.0635212	0.519411
Tmem131	protein_coding	2.69331	3.84397	0.512802	0.0635916	0.519622
Klhl12	protein_coding	4.04011	2.86094	-0.497849	0.0636368	0.519626
Gm28229	sense_intronic	1.03395	1.88581	0.874968	0.0636841	0.519648
Crtap	protein_coding	13.9324	20.3381	0.543716	0.0638586	0.520707
Ribc1	protein_coding	1.07723	0.57376	-0.896168	0.0640181	0.520903
Pex11a	protein_coding	1.96881	1.19826	-0.705153	0.0640743	0.520903
Wasf2	protein_coding	11.1179	15.8768	0.5132	0.0641193	0.520903
Pycrl	protein_coding	36.136	24.2127	-0.579762	0.0641308	0.520903
Dnase1l1	protein_coding	8.05343	5.38765	-0.57705	0.064134	0.520903
Rac1	protein_coding	51.2313	70.3856	0.458339	0.0641511	0.520903
Otud4	protein_coding	15.357	21.3093	0.47279	0.0642449	0.521301
Smco4	protein_coding	2.40473	3.97103	0.716158	0.0643197	0.521545
Ndufs6	protein_coding	66.4573	46.7436	-0.507261	0.0643791	0.521663
Tob2	protein_coding	5.24492	7.80878	0.571513	0.0646745	0.523692
Taco1	protein_coding	13.0974	8.89481	-0.559772	0.0647425	0.523879
Gpd1l	protein_coding	11.8369	8.46612	-0.483874	0.064795	0.523939
Ndrg1	protein_coding	8.83456	12.3804	0.486283	0.0649464	0.524613
Acap2	protein_coding	7.57966	10.8577	0.51897	0.0649684	0.524613
Gm6576	protein_coding	62.9908	97.0383	0.627774	0.0650718	0.525084
Inpp5k	protein_coding	6.21274	4.35544	-0.513428	0.0652076	0.525578
Disp1	protein_coding	4.63287	6.93144	0.578615	0.0652237	0.525578
Brms1	protein_coding	19.9409	13.6659	-0.547493	0.0652685	0.525578
Usb1	protein_coding	10.4874	7.27667	-0.528203	0.0653932	0.525911
Ehd3	protein_coding	4.36839	6.33723	0.535375	0.0654002	0.525911
Layn	protein_coding	4.16782	6.29655	0.594563	0.0655859	0.527041
Dstn	protein_coding	171.864	249.841	0.539935	0.0656883	0.527168
Mecp2,Gm6758	protein_coding	2.70866	3.84534	0.504637	0.0657596	0.527168
Chrac1	protein_coding	17.4337	12.2244	-0.512517	0.065811	0.527168
Fndc3b	protein_coding	6.8116	9.63732	0.500219	0.065824	0.527168
Chmp2a	protein_coding	80.3498	56.7168	-0.502384	0.0658281	0.527168
Ptpla	protein_coding	156.532	112.753	-0.473024	0.0659367	0.52738
Ucp2	protein_coding	3.876	2.53804	-0.614917	0.0659452	0.52738
Rnft2	protein_coding	0.188203	0.364112	0.929366	0.0660565	0.527464
Dgka	protein_coding	6.85295	4.68121	-0.550636	0.0660709	0.527464
Mylip	protein_coding	4.95773	3.34774	-0.564808	0.0660915	0.527464
RP23-288J11.1	TEC	0.592889	1.08584	0.873138	0.0662291	0.527862
Cog4	protein_coding	35.4108	25.7877	-0.457628	0.0662339	0.527862
Capn2	protein_coding	36.6533	50.3052	0.45666	0.0662774	0.527862
Dynlt1b	protein_coding	21.5862	14.6095	-0.561901	0.066423	0.528135
Cenpp	protein_coding	4.54034	7.49204	0.73024	0.0664689	0.528135
Rev3l	protein_coding	5.41547	7.60177	0.489709	0.0664719	0.528135
Hist1h3i	protein_coding	63.8301	39.861	-0.697019	0.0664931	0.528135
Casz1	protein_coding	0.391955	0.62517	0.666118	0.0666509	0.528803
Sccpdh	protein_coding	15.2241	10.8836	-0.483402	0.066668	0.528803
Gpt	protein_coding	2.51928	1.53599	-0.725355	0.0667328	0.528956
Sgol1	protein_coding	3.9247	5.82471	0.572197	0.0668242	0.529321
Creb3l2	protein_coding	1.6465	2.45241	0.571715	0.0670094	0.530426
Atp5g1	protein_coding	50.3303	35.988	-0.484128	0.0671455	0.530886
Baz1b,Gm25315	protein_coding	13.9358	19.0414	0.450188	0.0671609	0.530886
Tmem160	protein_coding	20.6859	12.3979	-0.768615	0.0672317	0.530886
Nanos1	protein_coding	0.651109	1.06962	0.71539	0.0672498	0.530886
Gm26735	lincRNA	0.280285	0.713978	1.44389	0.0673675	0.531455
Snora7a	snoRNA	5.09672	9.78419	0.956183	0.0675613	0.532495
Actg1,Gm23419,Mir6935	protein_coding	750.232	1063.58	0.503499	0.0676094	0.532495
Zfp518b	protein_coding	2.05082	3.01147	0.554364	0.0676876	0.532495
Dcp2	protein_coding	4.49536	6.25738	0.477169	0.0677154	0.532495
Fam111a	protein_coding	11.2391	16.7596	0.577787	0.0678075	0.532495
Auts2	protein_coding	0.157834	0.266937	0.743503	0.0678336	0.532495
RP23-7E4.2	TEC	0.478038	0.916595	0.956939	0.0679282	0.532495
Trappc2l	protein_coding	61.4086	42.9737	-0.515822	0.0679329	0.532495
Smad3	protein_coding	14.0264	19.7964	0.496336	0.0679716	0.532495
Dnm3os	antisense	8.37645	12.5331	0.584897	0.0679726	0.532495
Npat	protein_coding	4.84831	7.06627	0.544965	0.0680813	0.532495
Dzip3	protein_coding	3.54247	5.33622	0.597561	0.0681133	0.532495
Pdgfrb	protein_coding	11.9747	18.0898	0.591541	0.0682133	0.532495
Cep250	protein_coding	1.20338	1.81758	0.591002	0.0683171	0.532495
Nfic	protein_coding	4.05239	6.23838	0.619773	0.0683347	0.532495
RP23-220D12.13	TEC	0.843528	1.45705	0.795573	0.0683992	0.532495
Gm14139	protein_coding	1.42544	2.31888	0.705439	0.0684266	0.532495
Jdp2	protein_coding	24.8722	35.1983	0.499952	0.0684417	0.532495
Npff,Gm28047,Atf7	protein_coding	2.50508	3.57296	0.511314	0.0684586	0.532495
Espl1	protein_coding	2.83694	4.21781	0.569404	0.0685055	0.532495
Ccdc142,Mrpl53	protein_coding	12.0942	8.58283	-0.494051	0.0685083	0.532495
Hspa1b	protein_coding	4.84082	7.27483	0.583971	0.0685905	0.532495
Zdhhc21	protein_coding	4.56393	6.56688	0.525722	0.0686591	0.532495
Slc7a1	protein_coding	7.16253	10.4442	0.542948	0.0686715	0.532495
Cdpf1	protein_coding	12.0775	7.91406	-0.612762	0.0686728	0.532495
Adss	protein_coding	16.669	23.4885	0.495384	0.0686884	0.532495
Capg	protein_coding	19.6244	13.6093	-0.529992	0.0688818	0.533083
Usp31	protein_coding	7.09552	9.84776	0.472768	0.0689584	0.533083
Hlcs	protein_coding	0.642248	1.05211	0.702684	0.0690028	0.533083
Ccdc12	protein_coding	25.0046	16.7624	-0.580115	0.0690038	0.533083
Gpr20	protein_coding	2.13464	1.30624	-0.71708	0.0690119	0.533083
Mybph	protein_coding	537.214	367.87	-0.546391	0.0690389	0.533083
Mrpl52	protein_coding	130.125	92.7078	-0.488128	0.0692813	0.533825
Tmem64	protein_coding	68.7072	95.5775	0.476329	0.0692824	0.533825
Satb2	protein_coding	0.453642	0.769853	0.752228	0.0693109	0.533825
Camk2a	protein_coding	7.36688	5.24212	-0.492137	0.0693384	0.533825
Sdf2	protein_coding	54.5028	38.5209	-0.501397	0.0693642	0.533825
Slc37a4	protein_coding	6.8191	4.34907	-0.654314	0.069471	0.534294
Ticrr	protein_coding	0.627771	1.01335	0.68194	0.0695364	0.534443
Osgep	protein_coding	7.73844	5.44465	-0.507964	0.0695973	0.534506
Uhmk1	protein_coding	8.42842	11.7343	0.477771	0.0696707	0.534506
Cox6b1	protein_coding	594.595	433.145	-0.456888	0.0696823	0.534506
Parva	protein_coding	6.95882	9.62055	0.466886	0.0698631	0.534706
2610037D02Rik	lincRNA	1.27606	1.96446	0.621415	0.0698999	0.534706
Ccser1	protein_coding	0.0718009	0.141029	0.962714	0.0699045	0.534706
Zxdb	protein_coding	1.23659	1.91126	0.632386	0.069921	0.534706
Tsta3	protein_coding	30.032	20.63	-0.543629	0.0699578	0.534706
Spsb2	protein_coding	16.1424	10.7871	-0.585149	0.0699838	0.534706
Gar1	protein_coding	3.06612	4.80338	0.647441	0.0701281	0.535257
Med13	protein_coding	14.2371	19.7276	0.470711	0.0702077	0.535257
Pqlc2	protein_coding	1.26861	0.752167	-0.771936	0.0702434	0.535257
Helz	protein_coding	1.28047	1.88537	0.555736	0.0702442	0.535257
Bbs9	protein_coding	1.49414	0.962764	-0.627403	0.0702858	0.535257
R3hdm1	protein_coding	1.3649	1.91842	0.491545	0.0703395	0.535316
Slfn9	protein_coding	0.16333	0.313994	0.938442	0.0703904	0.535353
Fxyd5,Mir7050	protein_coding	0.277871	0.140846	-0.971353	0.070466	0.535578
Ccdc130	protein_coding	5.04417	3.40397	-0.569931	0.0705453	0.535604
Rpa3	protein_coding	13.586	21.4592	0.672268	0.0705613	0.535604
Exo1	protein_coding	1.21182	1.79498	0.569106	0.0706084	0.535612
Ago2	protein_coding	12.5369	17.5292	0.483264	0.0707457	0.535805
Hist1h2ag	protein_coding	33.5908	19.2183	-0.839653	0.0707602	0.535805
Ddit3	protein_coding	19.3166	13.4664	-0.521473	0.0708742	0.535805
Cdc34	protein_coding	124.427	85.7526	-0.540377	0.0708771	0.535805
Khdrbs1	protein_coding	9.03153	12.7279	0.495288	0.0708976	0.535805
Gm22154	snoRNA	12.1002	22.4226	0.908472	0.0709118	0.535805
Secisbp2l	protein_coding	9.36016	13.1632	0.492244	0.070956	0.535805
Serinc5	protein_coding	3.99686	5.69379	0.510032	0.0711776	0.536149
Stk39	protein_coding	1.75087	2.63199	0.588057	0.0711871	0.536149
Tro	protein_coding	0.27545	0.156791	-0.818104	0.0712494	0.536149
Hspa12a	protein_coding	4.02952	5.73356	0.508169	0.0712569	0.536149
D930015E06Rik	protein_coding	2.44277	3.49339	0.514671	0.0712658	0.536149
Aif1l	protein_coding	108.79	79.7635	-0.447734	0.0712778	0.536149
0610011F06Rik	protein_coding	8.97955	5.85723	-0.618548	0.071339	0.536152
Ptpre	protein_coding	0.728973	1.15599	0.667752	0.0713702	0.536152
Trib1	protein_coding	0.634812	0.995439	0.646607	0.0716154	0.53705
Rpl13,Snord68,Mir7079	protein_coding	463.879	332.271	-0.481416	0.0717003	0.53705
Larp1	protein_coding	20.5197	28.6571	0.481435	0.071737	0.53705
Atp6v1d	protein_coding	96.0123	67.5398	-0.506556	0.0717544	0.53705
Cbx3	protein_coding	39.9843	61.5371	0.624032	0.0717635	0.53705
Cenpf	protein_coding	3.83698	5.54158	0.531309	0.0717769	0.53705
F2r	protein_coding	11.5706	16.0489	0.472281	0.0718127	0.53705
Raph1	protein_coding	1.32255	1.90796	0.530048	0.0720077	0.537398
Dbndd1	protein_coding	3.96178	2.61618	-0.603517	0.072054	0.537398
Hsf4	protein_coding	4.19884	2.212	-0.995308	0.0721012	0.537398
Hddc3	protein_coding	15.1301	9.98003	-0.59784	0.0721387	0.537398
Entpd7	protein_coding	0.652462	0.985141	0.592791	0.0721628	0.537398
5031414D18Rik	protein_coding	0.734512	0.414813	-0.82173	0.0721804	0.537398
C920009B18Rik	transcribed_unprocessed_pseudogene	0.520707	0.824833	0.668171	0.0722035	0.537398
RP24-217M2.1	TEC	3.23417	6.4045	0.977055	0.0722568	0.537398
Arhgap11a	protein_coding	5.21038	7.31398	0.488733	0.0723314	0.537398
A930004D18Rik	protein_coding	0.178588	0.351756	0.965384	0.0723745	0.537398
Iqsec2	protein_coding	0.881927	0.544114	-0.708325	0.0725316	0.537398
Ifitm10,Ctsd	protein_coding	98.5491	69.2939	-0.508251	0.0725975	0.537398
Gpc4	protein_coding	4.25976	6.41057	0.585527	0.0726784	0.537398
Palm2,Palm2Akap2,Akap2	protein_coding	13.7502	18.6742	0.441494	0.0728135	0.537398
Snai2	protein_coding	6.52677	9.68659	0.57248	0.072871	0.537398
Mgst1	protein_coding	1.82095	2.8678	0.659414	0.0729571	0.537398
Kpna4	protein_coding	9.39351	13.4127	0.514391	0.0729753	0.537398
Wdr78	protein_coding	0.137518	0.245506	0.828475	0.0730247	0.537398
Zfp7	protein_coding	6.45434	4.43317	-0.540604	0.073061	0.537398
Acot9	protein_coding	83.033	59.8848	-0.470936	0.0730735	0.537398
Depdc1a	protein_coding	4.98451	7.63973	0.619145	0.0730918	0.537398
Rbbp6	protein_coding	5.37887	7.53897	0.487324	0.0731728	0.537398
Hist1h2ae	protein_coding	26.283	13.0247	-1.05755	0.073178	0.537398
Rapgef2	protein_coding	2.73293	3.79103	0.471772	0.0732005	0.537398
mmu-mir-191	lincRNA	1.35431	0.771893	-0.811968	0.0732298	0.537398
Kcnk5	protein_coding	5.17808	3.50734	-0.565781	0.073258	0.537398
Gstz1	protein_coding	26.5184	18.9781	-0.482376	0.0732598	0.537398
Tor3a	protein_coding	19.4568	14.0579	-0.469261	0.0732838	0.537398
Fzd1	protein_coding	9.88641	14.06	0.50672	0.0733414	0.537398
Celf2	protein_coding	6.80705	9.73158	0.515887	0.0733672	0.537398
Uggt2	protein_coding	2.21493	3.21982	0.54157	0.073385	0.537398
Asb13	protein_coding	1.17411	1.83549	0.647714	0.0733989	0.537398
Ccdc138	protein_coding	0.771877	1.28986	0.750872	0.0734066	0.537398
Ets1	protein_coding	2.77422	3.92131	0.498704	0.0734984	0.537398
Rdh5,Bloc1s1	protein_coding	31.0204	22.5074	-0.462848	0.0735076	0.537398
Bmpr2	protein_coding	5.19143	7.40103	0.512013	0.0735736	0.537398
Dctn3	protein_coding	46.3556	33.0689	-0.487264	0.073621	0.537398
Slc15a3	protein_coding	0.107607	0.211289	0.95929	0.0736572	0.537398
Plscr2	protein_coding	3.90743	6.00328	0.623409	0.0737442	0.537398
Rad51ap1	protein_coding	2.68522	4.03584	0.591045	0.0737539	0.537398
Cog6	protein_coding	10.2637	7.36603	-0.477669	0.0737668	0.537398
Mrps23	protein_coding	53.1922	38.5042	-0.466127	0.073823	0.537398
Dagla	protein_coding	0.544847	0.963325	0.806729	0.0738438	0.537398
Arhgap35	protein_coding	9.97181	13.6623	0.453869	0.0739726	0.538
BC004004	protein_coding	20.962	15.2559	-0.458463	0.0740614	0.538162
Atp11c	protein_coding	2.61274	3.96194	0.602728	0.0740874	0.538162
Picalm	protein_coding	58.5843	82.5392	0.494786	0.074186	0.538542
Psmb7	protein_coding	265.579	193.241	-0.4585	0.074401	0.539574
Ubqln1	protein_coding	23.5217	32.1432	0.450594	0.0744208	0.539574
Mib1	protein_coding	21.1813	29.2461	0.465551	0.0745115	0.539895
Ilvbl	protein_coding	19.3127	13.2873	-0.541547	0.0745727	0.539974
Ttc8	protein_coding	4.33151	6.40183	0.565982	0.0746761	0.539974
Gm21962	protein_coding	3.38158	5.72863	0.764603	0.0747063	0.539974
Itpkb	protein_coding	0.120497	0.212882	0.800499	0.07474	0.539974
B9d2	protein_coding	3.42907	1.85099	-1.00903	0.0747542	0.539974
Mfsd3	protein_coding	4.70263	2.93058	-0.69142	0.0748479	0.540136
Capn1	protein_coding	15.8737	10.8655	-0.549116	0.0748694	0.540136
Pltp	protein_coding	7.88239	5.0076	-0.678103	0.0749271	0.540218
Mok	protein_coding	0.890178	0.537828	-0.735703	0.0750551	0.540634
Mpdz	protein_coding	6.12698	8.46802	0.466538	0.0750853	0.540634
Acbd4	protein_coding	5.77306	3.674	-0.660666	0.0751242	0.540634
Cad	protein_coding	4.6958	7.15855	0.602083	0.0752361	0.540643
Snx19	protein_coding	5.6351	8.05456	0.513843	0.0752394	0.540643
Apln	protein_coding	1.83521	2.83526	0.623744	0.0752813	0.540643
Atg9b	protein_coding	2.0203	1.31197	-0.629171	0.0753112	0.540643
Gm22	lincRNA	0.456331	0.826316	0.83055	0.0753902	0.540877
Alpk1	protein_coding	0.8592	0.535804	-0.672741	0.0756133	0.542143
Dhrs7b	protein_coding	15.9705	11.4537	-0.480028	0.0756597	0.542143
Ccdc51	protein_coding	7.3694	4.77126	-0.629371	0.0758838	0.542448
RP23-471J16.2	TEC	0.318065	0.623172	1.06539	0.0759344	0.542448
Prdm2	protein_coding	5.95628	8.3401	0.484958	0.0759779	0.542448
Poc1b	protein_coding	2.04318	3.0284	0.568329	0.075981	0.542448
Smpx	protein_coding	41.7663	29.0035	-0.524806	0.0759916	0.542448
Ap2m1	protein_coding	60.7864	44.1903	-0.460305	0.0760547	0.542448
Mypn	protein_coding	2.17959	1.42214	-0.622903	0.0761331	0.542448
Topbp1	protein_coding	5.45135	7.53241	0.466947	0.0761528	0.542448
Ccnyl1	protein_coding	8.05439	11.3955	0.501263	0.0761559	0.542448
Rufy3	protein_coding	1.72914	2.63526	0.611052	0.0761982	0.542448
Apol6	protein_coding	1.08385	0.681	-0.67631	0.0762658	0.542448
Phgdh	protein_coding	79.0803	57.2234	-0.467113	0.0762866	0.542448
Ryr3	protein_coding	7.05937	5.13578	-0.45928	0.0763451	0.542448
Tmem173	protein_coding	5.11113	3.3127	-0.628674	0.0763546	0.542448
Vash2	protein_coding	18.2938	25.1061	0.456277	0.0764193	0.542577
Stx8	protein_coding	6.14833	4.31741	-0.509161	0.076595	0.543199
Hmgcr	protein_coding	34.0466	25.0305	-0.443574	0.0766002	0.543199
2810403D21Rik	processed_transcript	0.315804	0.552986	0.82329	0.0767296	0.543592
Rnaset2a	protein_coding	18.0175	11.4654	-0.673367	0.076749	0.543592
Nsfl1c	protein_coding	30.0415	21.8408	-0.460234	0.0768796	0.543603
Cdt1	protein_coding	2.46144	3.98203	0.686711	0.0769042	0.543603
Itgb6	protein_coding	9.65175	6.84346	-0.494739	0.0769424	0.543603
Lgals1	protein_coding	5610.02	3971.31	-0.498398	0.0769858	0.543603
Gm10524	TEC	2.71235	4.13033	0.604326	0.0770307	0.543603
Ankrd52,Mir6914	protein_coding	3.27947	4.79314	0.545234	0.0770617	0.543603
Ofd1	protein_coding	4.82882	6.99923	0.537311	0.0771285	0.543603
Cebpa	protein_coding	0.803272	1.42246	0.805333	0.0771619	0.543603
Hist1h3b	protein_coding	75.3588	48.7102	-0.640953	0.0771707	0.543603
Upf1	protein_coding	7.68084	11.6851	0.598649	0.0772281	0.543641
Mtg1	protein_coding	2.41401	1.50961	-0.679499	0.0772695	0.543641
Pin1	protein_coding	13.2358	9.40824	-0.493393	0.0774575	0.544635
Atp2a1	protein_coding	137.11	92.4986	-0.568113	0.0775729	0.545117
Ccdc86	protein_coding	5.07993	7.30619	0.522449	0.0778551	0.546277
Rab32	protein_coding	0.591106	1.02115	0.802063	0.0779092	0.546277
Trpt1	protein_coding	4.75474	2.80349	-0.778917	0.0779637	0.546277
1700037C18Rik	protein_coding	0.730409	0.431034	-0.769045	0.077966	0.546277
Sema3d	protein_coding	52.8316	74.5724	0.497378	0.0779725	0.546277
Clic3	protein_coding	1.65488	0.92327	-0.871366	0.0780463	0.546288
Kif2a	protein_coding	3.21479	4.71366	0.553846	0.0780799	0.546288
Atxn2	protein_coding	4.8426	6.85299	0.500025	0.0781503	0.546288
Pomgnt2	protein_coding	0.886148	1.64554	0.871457	0.0782003	0.546288
Mis18bp1	protein_coding	2.63933	3.9887	0.604201	0.0782088	0.546288
Wipf1	protein_coding	2.29037	3.34509	0.547809	0.0783481	0.546933
Aurkaip1	protein_coding	50.4032	36.5854	-0.462199	0.0784185	0.547097
Fgd4	protein_coding	0.60902	0.952162	0.648357	0.0785865	0.547941
Nprl2	protein_coding	8.68113	5.81163	-0.583709	0.0786371	0.547965
Palm3	protein_coding	1.13644	0.703705	-0.693697	0.0787301	0.548259
Adamts4	protein_coding	20.2865	29.197	0.524503	0.0788551	0.548259
Trp53inp1	protein_coding	21.0903	29.8898	0.503536	0.0788978	0.548259
H1f0	protein_coding	98.7976	72.6038	-0.444219	0.0790633	0.548259
Timmdc1	protein_coding	21.3561	15.3274	-0.477714	0.079093	0.548259
Kif19a	protein_coding	1.77301	1.08371	-0.722154	0.0791129	0.548259
Qtrt1	protein_coding	10.1698	6.54848	-0.641493	0.0791296	0.548259
Polk	protein_coding	3.87739	5.57617	0.526192	0.0791524	0.548259
Fgf11	protein_coding	12.9802	9.25644	-0.488556	0.07919	0.548259
Limch1	protein_coding	1.54199	1.03895	-0.566983	0.0792431	0.548259
Prkca	protein_coding	6.96764	9.62884	0.466431	0.0792676	0.548259
Tmub1	protein_coding	2.44793	1.44595	-0.802368	0.0792763	0.548259
Synm	protein_coding	0.639018	1.00381	0.643703	0.0792913	0.548259
Ago3	protein_coding	2.79367	3.9229	0.490157	0.0795567	0.549478
Slc8b1	protein_coding	6.74464	4.45889	-0.601651	0.079562	0.549478
Oxld1	protein_coding	4.30128	2.57933	-0.75031	0.0796584	0.549817
Sema4d	protein_coding	0.202265	0.108033	-0.942303	0.0797304	0.549989
Sptbn2	protein_coding	0.20676	0.114374	-0.891796	0.0798306	0.550063
Mrgpre	protein_coding	0.233582	0.46676	0.953839	0.0798357	0.550063
Smc6	protein_coding	16.9849	24.6475	0.539783	0.0798936	0.550136
Fndc5	protein_coding	30.5034	22.0908	-0.466104	0.0801062	0.550873
Flt1	protein_coding	0.0497417	0.097954	0.992178	0.0801732	0.550873
Cpt1c	protein_coding	1.59849	2.65125	0.719787	0.0801733	0.550873
Mtif3	protein_coding	3.69889	2.57335	-0.523067	0.0802149	0.550873
Fam208b	protein_coding	10.7925	15.1134	0.486303	0.0802371	0.550873
Esyt2	protein_coding	23.7337	31.9554	0.429244	0.0803563	0.551049
Hid1	protein_coding	8.2769	5.70906	-0.538583	0.080377	0.551049
Kank3	protein_coding	0.848627	0.464091	-0.893859	0.0804374	0.551049
Commd4	protein_coding	19.3686	12.9813	-0.579319	0.080452	0.551049
Gm13154	protein_coding	3.39385	5.27736	0.642011	0.0805311	0.551267
Chrna1	protein_coding	354.292	258.519	-0.454648	0.0806319	0.551632
Alkbh5	protein_coding	17.5429	23.7826	0.438772	0.0809116	0.552798
Hist2h3b	protein_coding	81.0673	43.789	-0.904273	0.0809521	0.552798
Kcnc2	protein_coding	0.270293	0.445567	0.718154	0.0809709	0.552798
Tmem147	protein_coding	67.1049	47.8837	-0.487937	0.0810205	0.552798
Mbtps2,Yy2	protein_coding	2.50778	3.58511	0.51716	0.0810397	0.552798
Iqcc	protein_coding	4.10443	2.75304	-0.578463	0.0810889	0.55281
Pdpn	protein_coding	38.5992	52.5003	0.443984	0.0812619	0.553665
Cdk5	protein_coding	11.2167	7.85675	-0.515381	0.08141	0.554286
Tvp23a	protein_coding	0.304419	0.547407	0.821389	0.0814482	0.554286
Pop7	protein_coding	18.8413	13.1125	-0.524675	0.0815832	0.554584
Gm21750	protein_coding	0.560135	1.06753	0.919325	0.0816283	0.554584
Tnfrsf19	protein_coding	0.32615	0.171183	-0.908513	0.081674	0.554584
Hist1h1c	protein_coding	135.259	98.8557	-0.452443	0.0817156	0.554584
Mettl20	protein_coding	4.43223	2.84193	-0.631991	0.0817302	0.554584
Trim46	protein_coding	0.56342	0.329312	-0.767035	0.0818425	0.555017
Sec31a	protein_coding	26.9386	36.6067	0.442236	0.0819188	0.555017
Sin3b	protein_coding	29.9142	21.5478	-0.473951	0.081937	0.555017
Mical1	protein_coding	6.58875	4.63633	-0.509145	0.0819897	0.555051
Tada2b	protein_coding	4.49934	6.38045	0.502643	0.0820379	0.555055
Fuom	protein_coding	1.05794	0.622396	-0.78183	0.0821137	0.555245
Rnf138	protein_coding	4.68383	7.08289	0.599647	0.0823301	0.556385
Rps14	protein_coding	637.605	445.571	-0.517095	0.0824518	0.556656
Ric8	protein_coding	26.0025	18.7607	-0.471609	0.0824658	0.556656
Adamts12	protein_coding	0.408458	0.644663	0.65854	0.0825401	0.556696
Klhdc3	protein_coding	12.9142	8.57706	-0.594494	0.0825985	0.556696
Me1	protein_coding	10.3371	14.3949	0.478447	0.0826151	0.556696
RP23-412L18.1	TEC	0.232777	0.446497	0.940053	0.0828567	0.557639
Pdcd6ip	protein_coding	7.59505	10.4757	0.464061	0.0828618	0.557639
Gpatch8	protein_coding	4.57686	6.35928	0.47433	0.0828988	0.557639
Mbnl2	protein_coding	45.0377	63.3504	0.492455	0.0831106	0.558741
Ssc5d	protein_coding	0.961611	1.77319	0.847306	0.083258	0.559409
Sec63	protein_coding	9.213	12.6919	0.462594	0.083441	0.559655
Eif2d	protein_coding	4.27047	3.05081	-0.485893	0.0834637	0.559655
Arf5	protein_coding	41.6001	28.14	-0.574368	0.0835033	0.559655
Yipf1	protein_coding	4.41455	3.10888	-0.506891	0.0835236	0.559655
Col7a1,Mir711	protein_coding	0.750828	0.439018	-0.83429	0.0835349	0.559655
Ick	protein_coding	1.09092	1.56312	0.519312	0.0836327	0.559807
Cenpu	protein_coding	1.64443	2.49193	0.604507	0.0836537	0.559807
Endog	protein_coding	7.17847	4.53512	-0.672407	0.0838625	0.560882
Gm26514	lincRNA	0.148014	0.282467	0.919279	0.0839697	0.561214
Atox1	protein_coding	134.918	96.2525	-0.487654	0.084088	0.561214
Btd	protein_coding	10.5559	7.21074	-0.553663	0.0841022	0.561214
Upp1	protein_coding	1.65274	0.99684	-0.735446	0.084105	0.561214
Gm17296	protein_coding	2.02235	3.02156	0.576133	0.0842059	0.56153
Gsk3b	protein_coding	6.91496	9.51662	0.460775	0.0842722	0.56153
Tmem205	protein_coding	12.431	7.94427	-0.652737	0.084297	0.56153
Gstt1	protein_coding	1.25811	0.715171	-0.842593	0.0843648	0.56166
Ccdc91	protein_coding	21.9125	15.7971	-0.471203	0.0844751	0.562073
Rora	protein_coding	0.354604	0.546979	0.630193	0.0848288	0.564104
Xpo4,Lats2	protein_coding	5.38579	7.31964	0.442779	0.0851192	0.565664
Pck2	protein_coding	16.8034	11.9292	-0.495452	0.0851837	0.565664
Crnde	lincRNA	2.78348	1.80644	-0.627625	0.0852091	0.565664
UBC	protein_coding	8.41939	4.34687	-1.07137	0.0852629	0.565698
Cyb5r3	protein_coding	111.657	80.6726	-0.469126	0.0853635	0.565935
Arid1a	protein_coding	1.0948	1.64413	0.582111	0.0854004	0.565935
Zfand5	protein_coding	19.545	26.7295	0.451956	0.0854443	0.565935
Ptpn3	protein_coding	2.54747	1.78196	-0.516937	0.0856601	0.567042
Hist1h2ab	protein_coding	67.9504	44.4193	-0.627987	0.0859957	0.568674
Foxn2	protein_coding	7.60074	10.771	0.50379	0.0860044	0.568674
Cdk6	protein_coding	3.84287	5.50906	0.518506	0.0861121	0.568835
Zfp451	protein_coding	5.46036	7.46708	0.451919	0.0861265	0.568835
B3gat3	protein_coding	15.5505	10.3564	-0.60142	0.0863236	0.569666
Eif6	protein_coding	46.8854	33.1958	-0.499025	0.08635	0.569666
B4galt5	protein_coding	10.8718	15.5118	0.511341	0.0865066	0.570375
Sdc1	protein_coding	48.326	34.9413	-0.46844	0.0866132	0.570637
Mrpl28	protein_coding	46.2742	32.8643	-0.495205	0.0867223	0.570637
Sirt3	protein_coding	5.37041	3.37489	-0.680137	0.0867243	0.570637
Ddah1	protein_coding	3.48742	4.96654	0.510985	0.0868118	0.570637
Eya1	protein_coding	0.997069	1.47102	0.558583	0.0869468	0.570637
Synj2	protein_coding	9.22155	6.64194	-0.474441	0.0869488	0.570637
Map3k8	protein_coding	0.328886	0.181559	-0.852652	0.0869699	0.570637
Tmem140	protein_coding	4.00482	2.72944	-0.556651	0.087129	0.570637
Uap1l1	protein_coding	11.7517	8.06947	-0.544745	0.0871732	0.570637
Runx1	protein_coding	10.0447	13.5285	0.429601	0.0871874	0.570637
Ampd3	protein_coding	4.99005	6.95546	0.477683	0.0872277	0.570637
RP24-323I23.1	sense_intronic	0.415381	0.713631	0.797928	0.0872501	0.570637
Ganc,Capn3	protein_coding	4.13169	3.0096	-0.457289	0.0872634	0.570637
Emc9	protein_coding	1.99422	1.26469	-0.664557	0.0873064	0.570637
Mrpl14	protein_coding	49.4493	34.6178	-0.516003	0.0873505	0.570637
Bcat1	protein_coding	7.49986	5.49225	-0.449193	0.0874612	0.570637
Gm8730	protein_coding	4.07359	1.86007	-1.24738	0.0874853	0.570637
Zfyve19	protein_coding	5.95081	4.14009	-0.525346	0.0875434	0.570637
Rnf41	protein_coding	13.5147	9.70579	-0.47903	0.087551	0.570637
Eva1b	protein_coding	7.91896	4.8655	-0.7351	0.0875512	0.570637
Ptp4a1	protein_coding	20.1215	27.9879	0.476533	0.0875754	0.570637
Agap1	protein_coding	5.06727	7.02392	0.470322	0.0876372	0.57072
Pnkd	protein_coding	3.21587	2.19582	-0.553928	0.0877319	0.570808
Rpl27	protein_coding	525.772	384.033	-0.453218	0.0877637	0.570808
Msh6	protein_coding	9.07764	12.3799	0.44751	0.087823	0.570808
Ghitm	protein_coding	118.205	86.2719	-0.45406	0.0878952	0.570808
Pafah1b3	protein_coding	5.12404	3.33954	-0.620889	0.0878957	0.570808
Fam60a	protein_coding	6.09944	8.73398	0.520001	0.0880113	0.571225
1700088E04Rik	protein_coding	0.961549	0.620327	-0.636166	0.0880653	0.571225
Pdia3	protein_coding	72.1148	98.3845	0.448303	0.0881461	0.571225
Smek1	protein_coding	18.4705	25.4761	0.464369	0.0881562	0.571225
Tbcb	protein_coding	35.5766	25.6773	-0.471655	0.0882146	0.571285
Ylpm1	protein_coding	1.96149	2.82756	0.5281	0.0883951	0.572036
Gfra4,Mir6973b	protein_coding	0.726435	1.21176	0.727316	0.0884689	0.572036
Rhobtb2	protein_coding	15.1903	10.7586	-0.498989	0.0884778	0.572036
Panx1	protein_coding	9.2217	6.48362	-0.510441	0.0885445	0.572149
Fam13b	protein_coding	14.3745	19.8507	0.46583	0.0887937	0.573441
Capns1	protein_coding	70.4588	52.602	-0.421975	0.089025	0.574616
Bcl6	protein_coding	9.44351	12.9762	0.457976	0.0891487	0.574796
Apoe	protein_coding	0.801738	0.449529	-0.865132	0.0891516	0.574796
Sos1	protein_coding	3.10073	4.44237	0.519709	0.0892561	0.575151
RP23-13A13.6	TEC	1.70359	2.50451	0.55751	0.089317	0.575225
Abhd2	protein_coding	6.783	9.29028	0.453103	0.0893804	0.575316
Ppp2r1b	protein_coding	3.90146	5.43062	0.477606	0.0894619	0.575376
Chd7	protein_coding	2.72684	3.77503	0.468419	0.0895591	0.575376
Reep3	protein_coding	12.0682	16.7351	0.472115	0.0895736	0.575376
Lrrc8c	protein_coding	0.349548	0.551869	0.650137	0.0896196	0.575376
Dock9	protein_coding	0.81906	1.20596	0.556229	0.0896369	0.575376
Zdhhc12	protein_coding	4.56397	3.04778	-0.587207	0.0897024	0.575418
Phc3	protein_coding	2.1538	2.96215	0.460407	0.0898152	0.575418
Gm12166	protein_coding	1.29817	2.41588	0.972209	0.0899732	0.575418
Abhd11	protein_coding	10.5196	7.45508	-0.49819	0.0900175	0.575418
Fkbp8	protein_coding	36.2329	25.1622	-0.529303	0.0901121	0.575418
Ddx49	protein_coding	19.5012	13.8731	-0.492828	0.090173	0.575418
Aip	protein_coding	22.3406	15.623	-0.518318	0.0902158	0.575418
Pdlim7,Mir6945	protein_coding	27.2772	18.9713	-0.527829	0.0902479	0.575418
Trib2	protein_coding	0.762341	1.17684	0.622016	0.0902537	0.575418
Arl2	protein_coding	9.17713	6.51252	-0.496787	0.0902651	0.575418
Fam98c	protein_coding	2.2868	1.40132	-0.720997	0.0902658	0.575418
Pkd2	protein_coding	3.33632	4.56856	0.45334	0.0902661	0.575418
Dhx9	protein_coding	9.34321	12.783	0.452805	0.0902858	0.575418
Trim59	protein_coding	4.6386	6.94539	0.585396	0.0903689	0.575568
Arl6ip5	protein_coding	414.72	307.629	-0.430879	0.0904181	0.575568
Ptgis	protein_coding	122.356	88.925	-0.460757	0.0904577	0.575568
Cep83os	lincRNA	0.856808	1.31555	0.620984	0.0905359	0.575738
Nat9	protein_coding	7.74232	5.28126	-0.555552	0.0906292	0.575738
Cenpk	protein_coding	1.93827	3.27638	0.796372	0.0906808	0.575738
Gm6563	protein_coding	1.51056	0.766624	-0.915216	0.0906821	0.575738
Nnmt	protein_coding	2.41945	1.47544	-0.720752	0.09083	0.576276
1700030K09Rik	protein_coding	4.67334	3.21554	-0.541568	0.0909582	0.576276
Arhgef37	protein_coding	0.760369	0.452465	-0.773311	0.0909935	0.576276
Prss36	protein_coding	1.04758	0.640194	-0.72582	0.0910167	0.576276
Cdk7	protein_coding	8.10616	11.1562	0.461413	0.0910366	0.576276
Dnajb2	protein_coding	9.54259	6.82195	-0.48607	0.0910639	0.576276
Atraid	protein_coding	37.165	27.2082	-0.449968	0.0911424	0.576396
Sdhb	protein_coding	71.1711	53.2992	-0.416989	0.0911818	0.576396
Gm6768	protein_coding	1.69707	0.707752	-1.34555	0.0912964	0.576807
Ift22	protein_coding	14.3386	9.9101	-0.534386	0.0913638	0.57692
Slc27a1	protein_coding	5.31445	3.30473	-0.718437	0.0914692	0.576932
Bcor	protein_coding	5.14859	7.1946	0.481432	0.0914834	0.576932
Tomm40l	protein_coding	5.30513	3.74099	-0.50586	0.0915295	0.576932
Cacng6	protein_coding	3.81768	2.52083	-0.604903	0.0916007	0.576932
Zfp326	protein_coding	4.1086	5.86955	0.516143	0.0916135	0.576932
Tmem62	protein_coding	15.1653	10.9554	-0.467849	0.0916707	0.57698
Chd9	protein_coding	3.24865	4.4895	0.467147	0.091732	0.577054
Hsd17b10	protein_coding	43.9598	31.9136	-0.461857	0.0918088	0.577226
Donson,Atp5o	protein_coding	81.9434	60.7647	-0.431253	0.0919594	0.577405
Etfb,Mir7051	protein_coding	53.3225	37.6784	-0.502555	0.0919772	0.577405
Vgll2	protein_coding	2.12717	3.321	0.63617	0.0919862	0.577405
Zfp825	protein_coding	5.23628	8.17043	0.648779	0.0921857	0.578032
Fkbp2	protein_coding	23.3459	16.1581	-0.53439	0.0921998	0.578032
Ifi30	protein_coding	23.772	16.9043	-0.49059	0.092235	0.578032
Maf	protein_coding	4.19419	5.85106	0.480993	0.0923051	0.57816
Cdc73	protein_coding	2.62999	3.71047	0.497408	0.0924752	0.578713
Lmo4	protein_coding	11.8449	16.2787	0.459101	0.0924927	0.578713
Crtc3	protein_coding	0.56796	0.863361	0.597034	0.0925843	0.57874
Fmnl2	protein_coding	1.97797	2.83281	0.519823	0.0925964	0.57874
Numa1	protein_coding	14.4231	19.982	0.469623	0.0927951	0.579031
Zcwpw1	protein_coding	1.5997	1.0067	-0.658802	0.0928132	0.579031
Dll1	protein_coding	14.5601	20.4654	0.490109	0.0928445	0.579031
Cand1	protein_coding	28.2908	37.7006	0.41425	0.0928571	0.579031
Itga2b	protein_coding	0.500065	0.309701	-0.691909	0.0928916	0.579031
Mgst3	protein_coding	9.67879	6.26577	-0.633422	0.0930011	0.579403
Ube2cbp	protein_coding	2.84506	1.8312	-0.627031	0.0930986	0.5797
Commd9	protein_coding	22.2574	15.7902	-0.496797	0.0932126	0.579791
Phf12	protein_coding	3.0705	4.40244	0.517168	0.0932895	0.579791
Adm	protein_coding	2.78458	4.21212	0.592621	0.0934262	0.579791
Rplp1	protein_coding	1549.1	1136.63	-0.446717	0.0934419	0.579791
Spdl1	protein_coding	4.68981	6.69931	0.516755	0.0934424	0.579791
Zfp593	protein_coding	6.22912	4.19797	-0.575129	0.0934502	0.579791
Zc3h12c	protein_coding	3.84866	5.41817	0.495003	0.0934617	0.579791
Ccdc112	protein_coding	0.963204	1.55704	0.699865	0.0937136	0.581044
Zbtb7b	protein_coding	2.58123	1.71658	-0.595061	0.0938103	0.58105
Drosha	protein_coding	8.98078	12.229	0.444808	0.0938428	0.58105
Creb3	protein_coding	31.2829	23.0027	-0.443773	0.0938746	0.58105
Nubp2	protein_coding	22.0313	15.6511	-0.495246	0.0939142	0.58105
Gm26982	antisense	0.999558	1.71246	0.760962	0.0941655	0.582296
Lig1	protein_coding	3.32593	4.78857	0.522686	0.0942585	0.582562
Casp12	protein_coding	11.1901	16.435	0.559869	0.0943621	0.582862
Ubac1	protein_coding	44.1983	32.9374	-0.424674	0.0944165	0.582862
Hoga1,4933411K16Rik	protein_coding	0.553625	0.322633	-0.762148	0.0944573	0.582862
Ssr2	protein_coding	70.1667	52.5384	-0.417577	0.0945486	0.582977
Slc26a2	protein_coding	3.18521	4.33997	0.446545	0.0945881	0.582977
S100pbp	protein_coding	3.1511	4.36341	0.470909	0.0946262	0.582977
Igf2	protein_coding	130.116	95.8636	-0.440801	0.0947832	0.583553
Nr3c1	protein_coding	13.6217	18.3542	0.430623	0.0948766	0.583553
Rogdi	protein_coding	8.301	5.66985	-0.554859	0.0951242	0.583553
Ubxn6	protein_coding	8.34293	5.9169	-0.497497	0.095171	0.583553
RP23-447L15.3	TEC	0.193684	0.36453	0.912559	0.0951889	0.583553
Hyal2	protein_coding	6.74792	4.50231	-0.588644	0.0952027	0.583553
Dis3	protein_coding	16.7309	23.2408	0.474822	0.0952776	0.583553
Coq3	protein_coding	7.8867	5.625	-0.486631	0.0954295	0.583553
Ep300	protein_coding	3.52739	4.89208	0.471168	0.0955155	0.583553
Hook3	protein_coding	7.69079	10.6867	0.47509	0.0955455	0.583553
Saraf	protein_coding	69.0965	50.887	-0.441897	0.0956226	0.583553
Zfp229	protein_coding	1.55692	2.30012	0.567109	0.095626	0.583553
Tonsl	protein_coding	16.1905	11.7241	-0.466319	0.0956341	0.583553
Gm12408	lincRNA	1.88812	1.0947	-0.773918	0.0956595	0.583553
Junb	protein_coding	51.8524	33.988	-0.615459	0.0957004	0.583553
Rpl8	protein_coding	2210.09	1562.69	-0.500127	0.0957356	0.583553
Slc2a3	protein_coding	0.124615	0.219287	0.836182	0.0957526	0.583553
Gm5428	protein_coding	4.2288	1.8739	-1.30446	0.0957751	0.583553
Prkar2a	protein_coding	19.7364	26.3048	0.414461	0.0957823	0.583553
Dedd2	protein_coding	2.63913	1.63029	-0.710756	0.0959	0.583553
4933407K13Rik	processed_transcript	0.586398	0.887046	0.59814	0.0959676	0.583553
Serhl	protein_coding	2.93357	2.0592	-0.513554	0.0959877	0.583553
Gas2l3	protein_coding	4.38176	6.1709	0.495582	0.0959991	0.583553
Yipf2	protein_coding	1.6314	1.03599	-0.664098	0.0960539	0.583553
Zfp799	protein_coding	3.04001	4.37362	0.527573	0.0960897	0.583553
Aida	protein_coding	8.83212	12.177	0.464168	0.0961169	0.583553
Rnf216	protein_coding	7.96763	10.914	0.45283	0.0961672	0.583553
Trrap	protein_coding	3.53596	4.97818	0.492302	0.0962016	0.583553
Setd5	protein_coding	8.96282	11.9415	0.413778	0.0962668	0.583553
Prr3	protein_coding	1.5602	2.42239	0.626208	0.096276	0.583553
4930402H24Rik,Gm14057,A730017L22Rik	protein_coding	1.33175	1.83935	0.466142	0.0965432	0.583553
Stx4a	protein_coding	9.87239	6.88435	-0.52366	0.096571	0.583553
Cib1	protein_coding	9.47649	6.67394	-0.508445	0.0965768	0.583553
Timeless	protein_coding	2.47335	3.53467	0.512286	0.0965819	0.583553
Rhoc	protein_coding	51.1177	36.0642	-0.504664	0.0966378	0.583553
Camk1	protein_coding	5.03619	3.62938	-0.474077	0.0966566	0.583553
Prdx3	protein_coding	111.778	82.8896	-0.430861	0.0966976	0.583553
Pan3	protein_coding	5.61777	7.66883	0.449812	0.0967229	0.583553
Casp2	protein_coding	2.06369	2.896	0.489172	0.0967662	0.583553
Acot2	protein_coding	6.34602	4.40713	-0.526287	0.0968076	0.583553
Suz12	protein_coding	13.0914	18.5063	0.500229	0.0968268	0.583553
Ipp	protein_coding	7.55104	5.19955	-0.534091	0.0969022	0.583553
Rap2c	protein_coding	10.0909	14.5179	0.5262	0.097066	0.583553
2410089E03Rik	protein_coding	3.36938	4.55516	0.434846	0.097121	0.583553
Atrnl1	protein_coding	5.93878	8.07667	0.443485	0.0971531	0.583553
Bag1	protein_coding	162.403	122.57	-0.405782	0.0972735	0.583553
Yeats2	protein_coding	5.06564	6.92394	0.449894	0.0972864	0.583553
Klhdc10	protein_coding	17.6987	23.3898	0.402101	0.0973189	0.583553
Rps5	protein_coding	380.545	278.162	-0.452214	0.0974565	0.583553
Ifngr2	protein_coding	12.3562	8.99213	-0.458177	0.0974842	0.583553
N6amt2	protein_coding	41.9339	29.9597	-0.48303	0.0974891	0.583553
Mea1	protein_coding	53.7397	37.8945	-0.505044	0.0975066	0.583553
Hivep2	protein_coding	8.14556	10.9506	0.426637	0.0975651	0.583553
Hist1h2bg	protein_coding	124.159	86.1616	-0.528653	0.0976006	0.583553
RP23-114L12.3	processed_transcript	0.230969	0.423857	0.848352	0.0976045	0.583553
RP23-250G8.9	TEC	0.51196	0.903396	0.84439	0.0976432	0.583553
Gm4631	protein_coding	11.7882	17.0526	0.537137	0.0976485	0.583553
Gm26316	snRNA	53.7495	95.0476	0.839125	0.0976677	0.583553
Nus1	protein_coding	10.6575	14.7721	0.471805	0.097738	0.583553
Tspan17	protein_coding	11.3029	7.93025	-0.512711	0.0977526	0.583553
Taok3	protein_coding	0.809805	1.16806	0.527357	0.0977767	0.583553
Mrps21	protein_coding	48.14	35.0801	-0.455628	0.097832	0.583584
Pik3ip1	protein_coding	0.962263	1.46708	0.603102	0.0980489	0.584133
Dus2	protein_coding	8.16207	5.86027	-0.479493	0.098107	0.584133
Ptpn21	protein_coding	4.92308	6.81362	0.467567	0.0981209	0.584133
Ppp1r11	protein_coding	29.7488	21.6036	-0.462328	0.0981649	0.584133
Taldo1	protein_coding	55.7273	41.2998	-0.432696	0.0981749	0.584133
Ostm1	protein_coding	14.3328	10.4641	-0.452874	0.0982901	0.58452
Fbxl2	protein_coding	5.06564	3.64145	-0.476135	0.0987689	0.587068
Blm	protein_coding	1.9496	2.87215	0.562101	0.098855	0.587147
Col1a1	protein_coding	47.4322	73.5658	0.632332	0.0989225	0.587147
Olfm1	protein_coding	24.7356	33.1316	0.421166	0.0989402	0.587147
Neu2	protein_coding	0.491569	0.268047	-0.851063	0.098984	0.587147
Tm7sf2,Vps51,Gm28374,Zfpl1	protein_coding	6.39247	4.56653	-0.486988	0.0990835	0.587229
Gnb5	protein_coding	4.41477	2.74588	-0.700689	0.0991324	0.587229
Rfwd3	protein_coding	11.0831	14.9579	0.432783	0.099176	0.587229
Dffa	protein_coding	5.63565	4.00275	-0.493138	0.0992231	0.587229
Eef2k	protein_coding	2.7442	3.93473	0.51708	0.0992499	0.587229
Dkk3	protein_coding	0.409642	0.673177	0.710779	0.0994207	0.587941
Slc30a7	protein_coding	3.4761	4.77763	0.46007	0.0997339	0.589313
Pxdn	protein_coding	9.62262	13.1261	0.447252	0.0999883	0.589313
Snord15a	snoRNA	10.5148	18.6502	0.877495	0.0999967	0.589313
Zcchc11	protein_coding	2.20498	3.14777	0.515415	0.100024	0.589313
Chn2	protein_coding	0.901327	0.594109	-0.60284	0.100028	0.589313
Rnh1	protein_coding	78.9765	58.4649	-0.434465	0.100092	0.589313
Eif3j1	protein_coding	11.8568	16.4185	0.470327	0.100133	0.589313
Gramd4	protein_coding	5.46327	7.66235	0.486017	0.100137	0.589313
Pim2	protein_coding	0.5553	0.919438	0.71041	0.100159	0.589313
Zbtb10	protein_coding	1.4732	2.16492	0.557609	0.100166	0.589313
Id2	protein_coding	22.1876	15.3034	-0.53194	0.10021	0.589313
Flnb	protein_coding	18.1289	25.1805	0.473541	0.100388	0.589726
Aldh2	protein_coding	16.0508	23.405	0.540736	0.10041	0.589726
Psmc4	protein_coding	80.596	61.1019	-0.399749	0.100432	0.589726
Hist1h4a	protein_coding	157.595	105.217	-0.58878	0.100586	0.589993
Bora	protein_coding	3.77951	5.52286	0.549277	0.100685	0.589993
Ing4,Acrbp	protein_coding	5.95367	4.41118	-0.433156	0.100694	0.589993
Fibp	protein_coding	32.8458	23.7837	-0.467136	0.100807	0.589993
Ago1	protein_coding	2.38869	3.36108	0.490403	0.100829	0.589993
Gm11110	protein_coding	1.05667	1.81281	0.763899	0.100888	0.589993
Pde8a	protein_coding	2.00379	2.88328	0.522953	0.100956	0.589993
Pard6a	protein_coding	4.81117	3.1658	-0.612786	0.100961	0.589993
Hebp1	protein_coding	6.28607	4.14161	-0.608344	0.100962	0.589993
Slc2a1	protein_coding	14.8176	20.5454	0.470071	0.101002	0.589993
Figf	protein_coding	0.391341	0.671421	0.791276	0.101034	0.589993
Tmem88b	protein_coding	1.16289	1.83909	0.655094	0.101167	0.590189
Rpp25l	protein_coding	28.6046	20.4137	-0.488684	0.101169	0.590189
Prpf39	protein_coding	10.3935	15.0435	0.538436	0.101298	0.590644
Mrps18b	protein_coding	30.5678	22.629	-0.434156	0.101402	0.590955
Amz2	protein_coding	9.90561	7.30437	-0.439321	0.101579	0.591108
Ramp1	protein_coding	1.73886	1.12488	-0.635588	0.101584	0.591108
[truncated: 9,643 more rows]
