# Supplementary material for: SMaRT lncRNA controls translation of a G‐quadruplex‐containing mRNA antagonizing the DHX36 helicase
Source: EMBO Rep. 2020 Apr 26;21(6):e49942. doi: 10.15252/embr.201949942 (PMC7271651; doi:10.15252/embr.201949942)
Supplement: Supplementary file 7 — Dataset EV2 [file EMBR-21-e49942-s007.xlsx]

## Sheet: 2A - down-regulated
Dataset EV2. Results of the GO Biological Process term enrichment analysis performed using DAVID on the genes down-regulated upon lnc-SMaRT depletion in C2C12 samples.
Term	Count	%	P-Value	Genes	Pop Hits	Fold Enrichment	Bonferroni	Benjamini	FDR
GO:0006937~regulation of muscle contraction	8	7.61905	4.84881e-14	TNNT3, TNNT1, TNNC2, TNNC1, ATP1A2, CASQ2, TNNI1, TNNI2	140	176.513	3.0323e-11	3.0323e-11	7.20535e-11
GO:0003009~skeletal muscle contraction	7	6.66667	1.21842e-09	TNNT3, TNNT1, TNNC2, TNNC1, TNNI1, CHRNG, TNNI2	320	67.5714	7.61511e-07	3.80755e-07	1.80956e-06
GO:0006694~steroid biosynthetic process	6	5.71429	1.57197e-09	EBP, TSPO, MVD, FDPS, PMVK, NSDHL	147	126.081	9.82478e-07	3.27493e-07	2.33464e-06
GO:0060048~cardiac muscle contraction	7	6.66667	3.5e-08	ACTC1, TNNC1, MYL1, CSRP3, CASQ2, TNNI1, TNNI2	564	38.3384	2.18783e-05	5.46963e-06	5.19896e-05
GO:0016126~sterol biosynthetic process	5	4.7619	1.69331e-07	EBP, MVD, FDPS, PMVK, NSDHL	145	106.517	0.000105826	2.11661e-05	0.000251485
GO:0008202~steroid metabolic process	5	4.7619	3.27461e-07	EBP, MVD, FDPS, PMVK, NSDHL	171	90.3211	0.000204642	3.41099e-05	0.000486335
GO:0006810~transport	11	10.4762	5.22e-07	SLC11A1, TSPO, PTGDS, CRABP2, TMEM38A, ABRA, ATP1A2, STX11, SLC40A1, CHRNG, MB	3861	8.80051	0.000326222	4.66097e-05	0.000775319
GO:0006811~ion transport	6	5.71429	7.86549e-07	SLC11A1, TSPO, TMEM38A, ATP1A2, SLC40A1, CHRNG	514	36.0581	0.000491473	6.14473e-05	0.00116816
GO:0006629~lipid metabolic process	8	7.61905	1.64177e-06	EBP, PTGDS, MVD, FDPS, FAM213B, PLA1A, PMVK, NSDHL	1733	14.2596	0.00102558	0.000114005	0.00243828
GO:0006695~cholesterol biosynthetic process	5	4.7619	1.09266e-05	EBP, MVD, FDPS, PMVK, NSDHL	415	37.2166	0.00680587	0.000682681	0.0162266
GO:0008203~cholesterol metabolic process	5	4.7619	3.24977e-05	EBP, MVD, FDPS, PMVK, NSDHL	549	28.1328	0.0201065	0.00184479	0.048254
GO:0007599~hemostasis	3	2.85714	9.1032e-05	ANXA8, TSPAN32, F2	43	215.51	0.0553092	0.00473024	0.135113
GO:0006874~cellular calcium ion homeostasis	5	4.7619	0.000100554	TRDN, PYGM, PKHD1, HTR2B, CSRP3	736	20.9849	0.0609153	0.00482292	0.149237
GO:0006508~proteolysis	6	5.71429	0.000132699	CTRB1, F2, RHBDL2, CTSC, DPEP1, CTSW	1503	12.3313	0.0795957	0.00590693	0.1969
GO:0016310~phosphorylation	5	4.7619	0.000396464	CKM, ALPK3, PMVK, HTR2B, NMRK2	1057	14.612	0.219515	0.0163869	0.587204
GO:0007155~cell adhesion	6	5.71429	0.00110042	PGM5, MYBPC2, NRXN3, MSLN, PSTPIP1, MFAP4	2399	7.72567	0.497492	0.0420972	1.62192
GO:0006936~muscle contraction	4	3.80952	0.00145974	TRDN, CAV3, MYBPC2, MYL1	686	18.0115	0.598682	0.0522893	2.14618
GO:0014883~transition between fast and slow fiber	3	2.85714	0.00147642	TNNT1, TNNC1, TNNI1	174	53.2583	0.602852	0.0500088	2.17046
GO:0031444~slow-twitch skeletal muscle fiber contraction	2	1.90476	0.00192144	TNNT1, MB	6	1029.66	0.699424	0.0613063	2.81601
GO:0010880~regulation of release of sequestered calcium ion into cytosol by sarcoplasmic reticulum	3	2.85714	0.00192255	TRDN, HRC, CASQ2	199	46.5675	0.699633	0.0583649	2.81761
GO:0006813~potassium ion transport	3	2.85714	0.00436899	TMEM38A, ATP1A2, GJA5	303	30.584	0.93521	0.12218	6.29599
GO:0055010~ventricular cardiac muscle tissue morphogenesis	3	2.85714	0.00494521	TNNC1, EPOR, TNNI1	323	28.6902	0.95488	0.131369	7.0982
GO:0002027~regulation of heart rate	3	2.85714	0.00603283	CAV3, HRC, CASQ2	358	25.8853	0.977221	0.151625	8.59494
GO:0055114~oxidation-reduction process	5	4.7619	0.00640768	FMO1, GPX3, FAM213B, ALOX5, NSDHL	2281	6.77111	0.982005	0.154142	9.10557
GO:0006631~fatty acid metabolic process	3	2.85714	0.00955658	ANKRD23, PTGDS, FAM213B	455	20.3669	0.997525	0.213422	13.2912
GO:0007275~multicellular organism development	5	4.7619	0.0111236	ALPK3, VAMP5, CHRD, CSRP3, LEFTY1	2682	5.75872	0.99908	0.235775	15.3064
GO:1900825~regulation of membrane depolarization during cardiac muscle cell action potential	2	1.90476	0.011474	CAV3, GJA5	36	171.61	0.999263	0.234431	15.751
GO:0007568~aging	3	2.85714	0.0116099	TSPO, KRT14, CTSC	504	18.3868	0.999324	0.229462	15.9229
GO:0003158~endothelium development	2	1.90476	0.0117908	SLC40A1, GJA5	37	166.972	0.999397	0.225566	16.1512
GO:0003007~heart morphogenesis	3	2.85714	0.0120507	EPOR, HTR2B, LEFTY1	514	18.0291	0.999488	0.223207	16.4781
GO:0008299~isoprenoid biosynthetic process	3	2.85714	0.0120952	MVD, FDPS, PMVK	515	17.9941	0.999502	0.217563	16.5339
GO:0010649~regulation of cell communication by electrical coupling	2	1.90476	0.0124242	TRDN, CASQ2	39	158.409	0.999596	0.216654	16.9458
GO:0018101~protein citrullination	2	1.90476	0.014006	PADI3, PADI2	44	140.408	0.999852	0.234434	18.8997
GO:0051481~negative regulation of cytosolic calcium ion concentration	2	1.90476	0.014638	ATP1A2, HRC	46	134.303	0.999901	0.237436	19.6683
GO:0006942~regulation of striated muscle contraction	2	1.90476	0.0149538	TNNT3, ATP1A2	47	131.446	0.999919	0.235894	20.0499
GO:0051965~positive regulation of synapse assembly	3	2.85714	0.0152874	NRXN3, LRTM1, LRRN1	583	15.8953	0.999934	0.234675	20.451
GO:0008284~positive regulation of cell proliferation	6	5.71429	0.015453	CAV3, MVD, PKHD1, F2, EPOR, HTR2B	4521	4.09951	0.999941	0.231311	20.6496
GO:0007596~blood coagulation	3	2.85714	0.0162371	ANXA8, TSPAN32, F2	602	15.3936	0.999964	0.236048	21.583
GO:0042493~response to drug	4	3.80952	0.0187283	ACTC1, TSPO, COX8B, HTR2B	1739	7.10519	0.999993	0.261386	24.481
GO:0010466~negative regulation of peptidase activity	2	1.90476	0.0196796	SERPINB1A, R3HDML	62	99.6445	0.999996	0.266963	25.561
GO:0001913~T cell mediated cytotoxicity	2	1.90476	0.0218772	CTSC, STX11	69	89.5357	0.999999	0.286231	28.0013
GO:0003300~cardiac muscle hypertrophy	2	1.90476	0.0253208	HTR2B, CSRP3	80	77.2245	1	0.317266	31.6755
GO:0019287~isopentenyl diphosphate biosynthetic process, mevalonate pathway	2	1.90476	0.026883	MVD, PMVK	85	72.6819	1	0.327053	33.2839
GO:0035995~detection of muscle stretch	2	1.90476	0.027195	CAV3, CSRP3	86	71.8367	1	0.324054	33.6009
GO:0006693~prostaglandin metabolic process	2	1.90476	0.0315509	PTGDS, FAM213B	100	61.7796	1	0.359348	37.8822
GO:0010881~regulation of cardiac muscle contraction by regulation of the release of sequestered calcium ion	2	1.90476	0.0334125	HRC, CASQ2	106	58.2826	1	0.369809	39.6322
GO:0086004~regulation of cardiac muscle cell contraction	2	1.90476	0.034961	ATP1A2, CASQ2	111	55.6573	1	0.377012	41.0526
GO:0006469~negative regulation of protein kinase activity	3	2.85714	0.0370972	CAV3, LRTM1, TRIB3	942	9.83752	1	0.388734	42.9611
GO:0045907~positive regulation of vasoconstriction	2	1.90476	0.0371192	ALOX5, GJA5	118	52.3556	1	0.382743	42.9805
GO:0042832~defense response to protozoan	2	1.90476	0.0380508	SLC11A1, TSPAN32	121	51.0575	1	0.384254	43.7943
GO:0043462~regulation of ATPase activity	2	1.90476	0.0380508	TNNT3, TNNC1	121	51.0575	1	0.384254	43.7943
GO:0034341~response to interferon-gamma	2	1.90476	0.0389739	SLC11A1, BST2	124	49.8223	1	0.385643	44.5901
GO:0006821~chloride transport	2	1.90476	0.0389739	TSPO, ANO5	124	49.8223	1	0.385643	44.5901
GO:0060586~multicellular organismal iron ion homeostasis	2	1.90476	0.0389739	SLC11A1, SLC40A1	124	49.8223	1	0.385643	44.5901
GO:0055013~cardiac muscle cell development	2	1.90476	0.0438917	CAV3, ALPK3	140	44.1283	1	0.416944	48.6552
GO:0060373~regulation of ventricular cardiac muscle cell membrane depolarization	2	1.90476	0.0448135	CAV3, GJA5	143	43.2025	1	0.417641	49.3855
GO:1901017~negative regulation of potassium ion transmembrane transporter activity	2	1.90476	0.0451196	CAV3, CASQ2	144	42.9025	1	0.413959	49.6259
GO:0045019~negative regulation of nitric oxide biosynthetic process	2	1.90476	0.0460234	TSPO, EPOR	147	42.0269	1	0.414571	50.3294
GO:0035094~response to nicotine	2	1.90476	0.0497106	ATP1A2, CHRNG	159	38.8551	1	0.433948	53.1055
GO:0006826~iron ion transport	2	1.90476	0.050011	SLC11A1, SLC40A1	160	38.6123	1	0.430247	53.3252
GO:0086005~ventricular cardiac muscle cell action potential	2	1.90476	0.0536715	CAV3, GJA5	172	35.9184	1	0.448137	55.9262
GO:0055008~cardiac muscle tissue morphogenesis	2	1.90476	0.0542666	ACTC1, EPOR	174	35.5055	1	0.446251	56.336
GO:0007507~heart development	4	3.80952	0.0544191	ALPK3, EPOR, HTR2B, MB	2659	4.64683	1	0.441708	56.4404
GO:0005975~carbohydrate metabolic process	4	3.80952	0.0546654	PGM5, PYGM, LCTL, GALE	2664	4.63811	1	0.43785	56.6087
GO:0051480~regulation of cytosolic calcium ion concentration	2	1.90476	0.0594055	F2, HRC	191	32.3453	1	0.460639	59.7302
GO:0055117~regulation of cardiac muscle contraction	2	1.90476	0.0606114	CAV3, GJA5	195	31.6818	1	0.462216	60.4902
GO:0010831~positive regulation of myotube differentiation	2	1.90476	0.0609126	CAV3, CSRP3	196	31.5202	1	0.458676	60.6779
GO:0001516~prostaglandin biosynthetic process	2	1.90476	0.0645171	PTGDS, FAM213B	208	29.7017	1	0.473379	62.8608
GO:0055003~cardiac myofibril assembly	2	1.90476	0.0653691	ACTC1, CSRP3	211	29.2794	1	0.472806	63.3601
GO:0002376~immune system process	2	1.90476	0.0653691	BST2, PSTPIP1	211	29.2794	1	0.472806	63.3601
GO:0030336~negative regulation of cell migration	3	2.85714	0.0658799	BST2, CHRD, DPEP1	1302	7.11747	1	0.470451	63.6563
GO:0001819~positive regulation of cytokine production	2	1.90476	0.0672162	SLC11A1, HTR2B	217	28.4699	1	0.472465	64.4209
GO:0043066~negative regulation of apoptotic process	5	4.7619	0.0706867	ACTC1, PKHD1, HTR2B, SLC40A1, DPEP1	4840	3.1911	1	0.485229	66.337
GO:0002026~regulation of the force of heart contraction	2	1.90476	0.0716947	ATP1A2, CSRP3	232	26.6291	1	0.485334	66.8753
GO:0060307~regulation of ventricular cardiac muscle cell membrane repolarization	2	1.90476	0.0725873	CAV3, GJA5	235	26.2892	1	0.484878	67.3452
GO:0008016~regulation of heart contraction	2	1.90476	0.0734795	CAV3, HRC	238	25.9578	1	0.484435	67.8086
GO:0010033~response to organic substance	2	1.90476	0.0758543	PYGM, CTSC	246	25.1137	1	0.491042	69.0125
GO:0016311~dephosphorylation	2	1.90476	0.0861731	DUSP28, DUSP13	281	21.9856	1	0.532847	73.7722
GO:0055072~iron ion homeostasis	2	1.90476	0.0905605	SLC11A1, SLC40A1	296	20.8715	1	0.546635	75.5815
GO:0051281~positive regulation of release of sequestered calcium ion into cytosol	2	1.90476	0.0920183	TRDN, F2	301	20.5248	1	0.547895	76.1564

## Sheet: 2B - up-regulated
Dataset EV2. Results of the GO Biological Process term enrichment analysis performed using DAVID on the genes up-regulated upon lnc-SMaRT depletion in C2C12 samples.
Term	Count	%	P-Value	Genes	Pop Hits	Fold Enrichment	Bonferroni	Benjamini	FDR
GO:0008284~positive regulation of cell proliferation	15	22.0588	9.61048e-13	BMP4, FGF7, OSMR, CSF1, GAS1, HMGA2, GREM1, PTGFR, KITL, ALDH3A1, CCND1, SFRP2, PTN, HAS2, THBS1	4521	15.0717	8.62025e-10	8.62025e-10	1.49732e-09
GO:0007155~cell adhesion	11	16.1765	1.30051e-10	SVEP1, CYP1B1, LPP, ADAM23, COL12A1, NID1, HAS2, NID2, THBS1, KITL, CYR61	2399	20.829	1.16656e-07	5.83278e-08	2.02629e-07
GO:0006935~chemotaxis	6	8.82353	1.51811e-08	CCL2, CXCL5, ROBO1, CCL9, CCL7, CYR61	344	79.2317	1.36173e-05	4.53913e-06	2.36532e-05
GO:0042493~response to drug	8	11.7647	1.14721e-07	LPL, FOS, CCND1, SLC1A3, SFRP2, PTN, THBS1, ALDH3A1	1739	20.8976	0.0001029	2.57259e-05	0.000178744
GO:0006954~inflammatory response	8	11.7647	1.86e-07	PTGIR, CCL2, CXCL5, CSF1, CCL9, THBS1, PTGFR, CCL7	1869	19.4441	0.000166854	3.3373e-05	0.000289846
GO:0070098~chemokine-mediated signaling pathway	4	5.88235	8.22e-07	CCL2, CXCL5, CCL9, CCL7	81	224.327	0.000737075	0.000122884	0.00128075
GO:0043066~negative regulation of apoptotic process	10	14.7059	1.06545e-06	BMP4, SIX1, PIM1, GAS1, HMGA2, GREM1, THBS1, PTGFR, KITL, CYR61	4840	9.38557	0.000955257	0.000136521	0.00166004
GO:0007275~multicellular organism development	8	11.7647	2.037e-06	BMP4, EBF3, ROBO1, SFRP2, SIX1, PRRX1, MGP, ID3	2682	13.5499	0.00182549	0.000228369	0.0031737
GO:0007186~G-protein coupled receptor signaling pathway	6	8.82353	4.21476e-06	PTGIR, CCL2, CXCL5, CCL9, PTGFR, CCL7	1082	25.1901	0.00377351	0.000419984	0.00656671
GO:0016525~negative regulation of angiogenesis	5	7.35294	2.73866e-05	OPTC, CCL2, PTN, DCN, THBS1	781	29.0821	0.0242668	0.00245359	0.0426618
GO:0051216~cartilage development	5	7.35294	2.90556e-05	BMP4, SULF2, SFRP2, PRRX1, MGP	793	28.642	0.0257265	0.00236658	0.0452611
GO:0050680~negative regulation of epithelial cell proliferation	5	7.35294	4.01381e-05	BMP4, SFRP2, PTN, MCC, GAS1	862	26.3493	0.0353641	0.00299589	0.0625198
GO:0071356~cellular response to tumor necrosis factor	5	7.35294	4.6209e-05	CCL2, CCL9, HAS2, THBS1, CCL7	894	25.4061	0.0406031	0.00318342	0.0719729
GO:0043065~positive regulation of apoptotic process	7	10.2941	4.81478e-05	BMP4, CYP1B1, SFRP2, PTN, ID3, HMGA2, CYR61	2977	10.6813	0.0422702	0.00308022	0.0749915
GO:0042476~odontogenesis	4	5.88235	5.06932e-05	BMP4, CSF1, GAS1, ID3	321	56.6058	0.0444546	0.00302694	0.0789546
GO:0045944~positive regulation of transcription from RNA polymerase II promoter	11	16.1765	8.66452e-05	BMP4, FOS, EBF3, SFRP2, SDPR, SIX1, PRRX1, DCN, HMGA2, GREM1, CYR61	10504	4.75712	0.0747803	0.00484598	0.134914
GO:0090191~negative regulation of branching involved in ureteric bud morphogenesis	3	4.41176	8.69015e-05	BMP4, SIX1, GREM1	62	219.804	0.0749931	0.00457503	0.135313
GO:0001822~kidney development	5	7.35294	8.83483e-05	BMP4, SULF2, SIX1, HAS2, DCN	1058	21.4679	0.0761929	0.00439321	0.137565
GO:0009611~response to wounding	4	5.88235	9.92341e-05	SLC1A3, CCL2, SULF2, ID3	403	45.088	0.0851703	0.00467417	0.154502
GO:0010759~positive regulation of macrophage chemotaxis	3	4.41176	0.000110858	CCL2, CSF1, THBS1	70	194.684	0.0946602	0.0049599	0.172585
GO:0032496~response to lipopolysaccharide	5	7.35294	0.000118749	FOS, PTGIR, CXCL5, DCN, PTGFR	1143	19.8715	0.101046	0.00505972	0.184859
GO:0048247~lymphocyte chemotaxis	3	4.41176	0.000134183	CCL2, CCL9, CCL7	77	176.985	0.113408	0.00545643	0.208863
GO:0010811~positive regulation of cell-substrate adhesion	4	5.88235	0.000183699	PTN, NID1, THBS1, CYR61	497	36.5603	0.151931	0.00713931	0.285834
GO:0006955~immune response	5	7.35294	0.000188235	CCL2, CXCL5, CCL9, THBS1, CCL7	1290	17.607	0.155375	0.00701124	0.292882
GO:0007568~aging	4	5.88235	0.000191379	FOS, CCL2, DCN, ALDH3A1	504	36.0525	0.157755	0.00684382	0.297768
GO:0045766~positive regulation of angiogenesis	5	7.35294	0.000203036	CYP1B1, SFRP2, F3, GREM1, THBS1	1316	17.2592	0.166517	0.00698096	0.315877
GO:0071347~cellular response to interleukin-1	4	5.88235	0.000318435	CCL2, CCL9, HAS2, CCL7	600	30.2841	0.248498	0.010525	0.494996
GO:0019221~cytokine-mediated signaling pathway	4	5.88235	0.000412766	ASPN, CCL2, F3, DCN	656	27.6989	0.309492	0.0131389	0.641188
GO:0048701~embryonic cranial skeleton morphogenesis	4	5.88235	0.000421965	BMP4, SIX1, PRRX1, GAS1	661	27.4894	0.315168	0.0129697	0.655434
GO:0030199~collagen fibril organization	4	5.88235	0.000431294	CYP1B1, SFRP2, GREM1, LOXL2	666	27.283	0.320878	0.0128156	0.66988
GO:0014911~positive regulation of smooth muscle cell migration	3	4.41176	0.000500566	CYP1B1, F3, HAS2	149	91.4621	0.361811	0.0143833	0.777079
GO:0003151~outflow tract morphogenesis	4	5.88235	0.000553727	BMP4, SFRP2, SIX1, THBS1	726	25.0282	0.391544	0.015406	0.859274
GO:0031100~organ regeneration	3	4.41176	0.000696503	CCND1, CCL2, CXCL5	176	77.431	0.464728	0.0187606	1.07971
GO:0071549~cellular response to dexamethasone stimulus	3	4.41176	0.000793675	BMP4, CCL2, FBXO32	188	72.4886	0.509441	0.0207294	1.22947
GO:0001503~ossification	4	5.88235	0.000817473	BMP4, CSF1, PTN, MGP	831	21.8658	0.51981	0.0207411	1.26612
GO:0071346~cellular response to interferon-gamma	3	4.41176	0.00100648	CCL2, CCL9, CCL7	212	64.2823	0.594755	0.0247785	1.55671
GO:0030324~lung development	4	5.88235	0.0010409	BMP4, FGF7, PTN, MGP	904	20.1001	0.60709	0.0249319	1.60955
GO:0002548~monocyte chemotaxis	3	4.41176	0.00109258	CCL2, CCL9, CCL7	221	61.6645	0.624907	0.0254747	1.68883
GO:0032570~response to progesterone	3	4.41176	0.00119226	FOS, CCL2, PTN	231	58.995	0.657024	0.0270653	1.84157
GO:0045893~positive regulation of transcription, DNA-templated	7	10.2941	0.00128826	BMP4, FOS, FGF7, EBF3, SIX1, PIM1, GREM1	5529	5.75119	0.685356	0.028494	1.98846
GO:0090190~positive regulation of branching involved in ureteric bud morphogenesis	3	4.41176	0.00136048	BMP4, SIX1, GREM1	247	55.1735	0.705118	0.0293457	2.09883
GO:0036120~cellular response to platelet-derived growth factor stimulus	3	4.41176	0.00149366	CCL2, PTN, HAS2	259	52.6172	0.738367	0.0314199	2.30206
GO:0030593~neutrophil chemotaxis	3	4.41176	0.00151644	CCL2, CCL9, CCL7	261	52.214	0.743666	0.0311617	2.33678
GO:0051384~response to glucocorticoid	3	4.41176	0.00151644	ASS1, PAPPA, ALDH3A1	261	52.214	0.743666	0.0311617	2.33678
GO:0030335~positive regulation of cell migration	5	7.35294	0.00158055	BMP4, CSF1, HAS2, THBS1, CYR61	2285	9.94008	0.758013	0.0317327	2.43444
GO:0030154~cell differentiation	5	7.35294	0.0017418	THSD7A, BMP4, ROBO1, SFRP2, MGP	2347	9.6775	0.790651	0.0341532	2.67965
GO:0009612~response to mechanical stimulus	3	4.41176	0.00190335	CCL2, DCN, THBS1	293	46.5114	0.818941	0.0364691	2.92477
GO:0001525~angiogenesis	5	7.35294	0.00210103	THSD7A, BMP4, CCL2, CYP1B1, GREM1	2472	9.18814	0.848415	0.0393456	3.22389
GO:0045471~response to ethanol	3	4.41176	0.00230413	CCND1, CCL2, CAR3	323	42.1915	0.873712	0.0421922	3.53033
GO:0046426~negative regulation of JAK-STAT cascade	3	4.41176	0.00241716	ASPN, DCN, HMGA2	331	41.1718	0.885916	0.0433354	3.70048
GO:0043542~endothelial cell migration	3	4.41176	0.00268088	CYP1B1, GREM1, LOXL2	349	39.0483	0.910003	0.0470183	4.09636
GO:0030336~negative regulation of cell migration	4	5.88235	0.00292789	CYP1B1, ROBO1, SFRP2, PTN	1302	13.9558	0.927933	0.0502646	4.46577
GO:0042474~middle ear morphogenesis	3	4.41176	0.0031491	SIX1, PRRX1, GAS1	379	35.9574	0.94094	0.0529541	4.79548
GO:0045662~negative regulation of myoblast differentiation	3	4.41176	0.00319788	BMP4, CCL9, ID3	382	35.675	0.943476	0.0527662	4.86804
GO:0050729~positive regulation of inflammatory response	3	4.41176	0.00368759	CCL2, CCL9, CCL7	411	33.1578	0.963625	0.0595231	5.59363
GO:0048706~embryonic skeletal system development	3	4.41176	0.00368759	BMP4, SULF2, GAS1	411	33.1578	0.963625	0.0595231	5.59363
GO:0048704~embryonic skeletal system morphogenesis	3	4.41176	0.00372257	BMP4, SIX1, PRRX1	413	32.9972	0.964753	0.0590122	5.64526
GO:0032355~response to estradiol	3	4.41176	0.00391775	CCND1, PTN, PTGFR	424	32.1412	0.970434	0.0609412	5.93285
GO:0045892~negative regulation of transcription, DNA-templated	6	8.82353	0.00501543	BMP4, SFRP2, ID3, HMGA2, GREM1, LOXL2	5087	5.35791	0.989003	0.0760761	7.53506
GO:0001541~ovarian follicle development	3	4.41176	0.00516566	BMP4, FGF7, KITL	489	27.8688	0.990396	0.0769729	7.75236
GO:0030326~embryonic limb morphogenesis	3	4.41176	0.00516566	BMP4, PRRX1, GREM1	489	27.8688	0.990396	0.0769729	7.75236
GO:0030178~negative regulation of Wnt signaling pathway	3	4.41176	0.00547632	CCND1, SFRP2, HMGA2	504	27.0394	0.992743	0.0800973	8.20016
GO:0030212~hyaluronan metabolic process	2	2.94118	0.00605572	PIM1, HAS2	28	324.473	0.995697	0.0868071	9.02991
GO:0070374~positive regulation of ERK1 and ERK2 cascade	4	5.88235	0.00608501	BMP4, CCL2, CCL9, CCL7	1695	10.72	0.995809	0.0858429	9.07167
GO:0050679~positive regulation of epithelial cell proliferation	3	4.41176	0.00612273	BMP4, FGF7, GAS1	534	25.5203	0.99595	0.0850212	9.12543
GO:0006355~regulation of transcription, DNA-templated	8	11.7647	0.00655844	FOS, CCND1, EBF3, SIX1, PRRX1, ID3, HMGA2, LOXL2	10193	3.56528	0.997267	0.0894325	9.74416
GO:0060326~cell chemotaxis	3	4.41176	0.00722564	CCL2, CXCL5, CCL9	582	23.4156	0.998504	0.0966448	10.684
GO:0002687~positive regulation of leukocyte migration	2	2.94118	0.00734866	CCL2, KITL	34	267.213	0.998661	0.0967772	10.8563
GO:0044849~estrous cycle	2	2.94118	0.00734866	PTN, HAS2	34	267.213	0.998661	0.0967772	10.8563
GO:0051412~response to corticosterone	2	2.94118	0.00756399	FOS, CCND1	35	259.578	0.998898	0.0980465	11.1571
GO:0001658~branching involved in ureteric bud morphogenesis	3	4.41176	0.00956974	BMP4, SIX1, GREM1	674	20.2194	0.999821	0.120795	13.9139
GO:0048245~eosinophil chemotaxis	2	2.94118	0.00971476	CCL2, CCL7	45	201.894	0.999843	0.120829	14.11
GO:0071799~cellular response to prostaglandin D stimulus	2	2.94118	0.0103591	PTGIR, PTGFR	48	189.276	0.999912	0.126608	14.9766
GO:0032026~response to magnesium ion	2	2.94118	0.0103591	CCND1, THBS1	48	189.276	0.999912	0.126608	14.9766
GO:0060763~mammary duct terminal end bud growth	2	2.94118	0.0105738	ROBO1, CSF1	49	185.413	0.999928	0.127347	15.2636
GO:0007165~signal transduction	6	8.82353	0.0113481	PTGIR, HMGA2, GREM1, PTGFR, APBB1IP, CYR61	6216	4.38477	0.999964	0.134276	16.2909
GO:0007049~cell cycle	4	5.88235	0.0131429	CCND1, PIM1, GAS1, HMGA2	2254	8.06143	0.999993	0.151957	18.6275
GO:0001938~positive regulation of endothelial cell proliferation	3	4.41176	0.0135033	BMP4, CCL2, F3	808	16.8662	0.999995	0.153846	19.0893
GO:0055114~oxidation-reduction process	4	5.88235	0.0135651	CYP1B1, CMAH, LOXL2, ALDH3A1	2281	7.96601	0.999995	0.152578	19.1683
GO:0010838~positive regulation of keratinocyte proliferation	2	2.94118	0.0135746	FGF7, HAS2	63	144.21	0.999995	0.150803	19.1804
GO:0050806~positive regulation of synaptic transmission	2	2.94118	0.0140025	SLC1A3, CCL2	65	139.773	0.999997	0.153322	19.725
GO:0010976~positive regulation of neuron projection development	3	4.41176	0.015792	BMP4, CXCL5, PTN	878	15.5215	0.999999	0.169257	21.9652
GO:0008584~male gonad development	3	4.41176	0.0166816	SFRP2, HMGA2, KITL	904	15.0751	1	0.175894	23.0569
GO:0002158~osteoclast proliferation	2	2.94118	0.0169931	CSF1, NPR3	79	115.003	1	0.17684	23.4358
GO:0072193~ureter smooth muscle cell differentiation	2	2.94118	0.018059	BMP4, SIX1	84	108.158	1	0.184812	24.7191
GO:0042733~embryonic digit morphogenesis	3	4.41176	0.0184871	BMP4, SFRP2, GAS1	955	14.27	1	0.186691	25.2289
GO:0010628~positive regulation of gene expression	4	5.88235	0.0190636	BMP4, CSF1, HMGA2, PTGFR	2596	6.99941	1	0.189862	25.9102
GO:0003337~mesenchymal to epithelial transition involved in metanephros morphogenesis	2	2.94118	0.019762	BMP4, GREM1	92	98.7526	1	0.194032	26.7279
GO:0048598~embryonic morphogenesis	2	2.94118	0.0199747	BMP4, GAS1	93	97.6907	1	0.19383	26.9752
GO:0045669~positive regulation of osteoblast differentiation	3	4.41176	0.0200707	BMP4, SFRP2, CYR61	998	13.6552	1	0.192619	27.0866
GO:0009416~response to light stimulus	2	2.94118	0.0201873	FOS, SLC1A3	94	96.6514	1	0.191612	27.2217
GO:0007507~heart development	4	5.88235	0.0202908	BMP4, ROBO1, PTN, ID3	2659	6.83357	1	0.190515	27.3413
GO:0051549~positive regulation of keratinocyte migration	2	2.94118	0.0203999	FGF7, HAS2	95	95.6341	1	0.189489	27.4673
GO:0060501~positive regulation of epithelial cell proliferation involved in lung morphogenesis	2	2.94118	0.0214622	FGF7, HMGA2	100	90.8524	1	0.196409	28.6831
GO:0010744~positive regulation of macrophage derived foam cell differentiation	2	2.94118	0.0244304	LPL, CSF1	114	79.695	1	0.218479	31.9802
GO:0003197~endocardial cushion development	2	2.94118	0.0250653	BMP4, THBS1	117	77.6516	1	0.221372	32.6666
GO:0001889~liver development	3	4.41176	0.0253522	MAN2A1, CCND1, PTN	1132	12.0387	1	0.221489	32.9747
GO:0001934~positive regulation of protein phosphorylation	3	4.41176	0.0253936	BMP4, CCND1, CYR61	1133	12.0281	1	0.219709	33.019
GO:0000122~negative regulation of transcription from RNA polymerase II promoter	6	8.82353	0.0260083	BMP4, CCND1, SIX1, PRRX1, ID3, HMGA2	7704	3.53786	1	0.222343	33.6742
GO:0035810~positive regulation of urine volume	2	2.94118	0.0261226	HAS2, NPR3	122	74.4691	1	0.221146	33.7954
GO:0032836~glomerular basement membrane development	2	2.94118	0.0261226	SULF2, NID1	122	74.4691	1	0.221146	33.7954
GO:0008283~cell proliferation	4	5.88235	0.0262855	CSF1, SIX1, PIM1, HMGA2	2940	6.18043	1	0.220335	33.9677
GO:0046427~positive regulation of JAK-STAT cascade	2	2.94118	0.0282338	CYP1B1, CXCL5	132	68.8275	1	0.232676	35.9965
GO:0030198~extracellular matrix organization	3	4.41176	0.0283983	NID1, NID2, CYR61	1204	11.3188	1	0.231791	36.1651
GO:0048333~mesodermal cell differentiation	2	2.94118	0.0294983	BMP4, HMGA2	138	65.835	1	0.237607	37.2819
GO:0043200~response to amino acid	2	2.94118	0.0297089	SLC1A3, CCL2	139	65.3614	1	0.237023	37.4936
GO:0006915~apoptotic process	4	5.88235	0.031421	SFRP2, SIX1, PIM1, GREM1	3154	5.76109	1	0.246883	39.1902
GO:2000353~positive regulation of endothelial cell apoptotic process	2	2.94118	0.034121	BMP4, THBS1	160	56.7827	1	0.2631	41.7783
GO:0097421~liver regeneration	2	2.94118	0.0351686	CCND1, SULF2	165	55.062	1	0.267864	42.7544
GO:0072001~renal system development	2	2.94118	0.0360059	BMP4, SIX1	169	53.7588	1	0.271144	43.5236
GO:0007584~response to nutrient	2	2.94118	0.0366333	SFRP2, ALDH3A1	172	52.8211	1	0.273001	44.0936
GO:0030225~macrophage differentiation	2	2.94118	0.0368424	BMP4, CSF1	173	52.5158	1	0.272149	44.2824
GO:0010596~negative regulation of endothelial cell migration	2	2.94118	0.0370514	DCN, THBS1	174	52.214	1	0.271312	44.4705
GO:0021904~dorsal/ventral neural tube patterning	2	2.94118	0.0383047	BMP4, GAS1	180	50.4735	1	0.277035	45.5858
GO:0007399~nervous system development	3	4.41176	0.0405701	FOS, ROBO1, GFRA1	1465	9.30229	1	0.288818	47.549
GO:0046579~positive regulation of Ras protein signal transduction	2	2.94118	0.0408063	CSF1, KITL	192	47.3189	1	0.288042	47.7499
GO:0007565~female pregnancy	2	2.94118	0.0410145	FOS, PAPPA	193	47.0738	1	0.287111	47.9263
GO:0061036~positive regulation of cartilage development	2	2.94118	0.0422626	BMP4, CYR61	199	45.6544	1	0.292373	48.9723
GO:0006508~proteolysis	3	4.41176	0.0424809	PAPPA, ADAM23, C1S1	1503	9.0671	1	0.291488	49.1533
GO:0051781~positive regulation of cell division	2	2.94118	0.0433015	FGF7, PTN	204	44.5355	1	0.294121	49.828
GO:0043547~positive regulation of GTPase activity	3	4.41176	0.0445283	CCL2, CCL9, CCL7	1543	8.83205	1	0.299031	50.8211
GO:0002376~immune system process	2	2.94118	0.0447541	CSF1, C1S1	211	43.058	1	0.298164	51.0018
GO:0060441~epithelial tube branching involved in lung morphogenesis	2	2.94118	0.0451687	BMP4, HMGA2	213	42.6537	1	0.298376	51.3321
GO:0045672~positive regulation of osteoclast differentiation	2	2.94118	0.0451687	FOS, CSF1	213	42.6537	1	0.298376	51.3321
GO:0050918~positive chemotaxis	2	2.94118	0.0462045	BMP4, FGF7	218	41.6754	1	0.302048	52.1482
GO:0071310~cellular response to organic substance	2	2.94118	0.0466185	CCND1, TIMP3	220	41.2965	1	0.302223	52.4708
GO:0014823~response to activity	2	2.94118	0.0482727	CCL2, PTN	228	39.8475	1	0.309154	53.7396
GO:0010629~negative regulation of gene expression	3	4.41176	0.0485171	BMP4, SFRP2, ID3	1619	8.41745	1	0.308358	53.9244
GO:0035413~positive regulation of catenin import into nucleus	2	2.94118	0.0490988	SULF2, SFRP2	232	39.1605	1	0.309376	54.3613
GO:0051591~response to cAMP	2	2.94118	0.0499242	FOS, ALDH3A1	236	38.4968	1	0.311668	54.9746
GO:0001759~organ induction	2	2.94118	0.0509549	BMP4, SIX1	241	37.6981	1	0.314991	55.7297
GO:0040037~negative regulation of fibroblast growth factor receptor signaling pathway	2	2.94118	0.0526017	SULF2, THBS1	249	36.4869	1	0.321425	56.9116
GO:0090090~negative regulation of canonical Wnt signaling pathway	3	4.41176	0.052961	SFRP2, MCC, GREM1	1701	8.01167	1	0.321169	57.1655
GO:0045597~positive regulation of cell differentiation	2	2.94118	0.0548615	BMP4, CYR61	260	34.9432	1	0.328688	58.4854
GO:0031668~cellular response to extracellular stimulus	2	2.94118	0.0552718	FOS, SFRP2	262	34.6765	1	0.32864	58.7653
GO:0021983~pituitary gland development	2	2.94118	0.0552718	BMP4, HMGA2	262	34.6765	1	0.32864	58.7653
GO:0001666~response to hypoxia	3	4.41176	0.0557956	CCL2, LOXL2, ALDH3A1	1752	7.77845	1	0.329156	59.1201
GO:0030308~negative regulation of cell growth	3	4.41176	0.0574309	SFRP2, GAS1, GREM1	1781	7.6518	1	0.335093	60.2094
GO:0002042~cell migration involved in sprouting angiogenesis	2	2.94118	0.0587523	ROBO1, GREM1	279	32.5636	1	0.339395	61.0697
GO:0032967~positive regulation of collagen biosynthetic process	2	2.94118	0.0591609	BMP4, CCL2	281	32.3318	1	0.339269	61.3322
GO:0007189~adenylate cyclase-activating G-protein coupled receptor signaling pathway	2	2.94118	0.0622202	PTGIR, PTGFR	296	30.6934	1	0.351607	63.2454
GO:0002063~chondrocyte development	2	2.94118	0.0628308	SULF2, SFRP2	299	30.3854	1	0.352337	63.6166
GO:0030282~bone mineralization	2	2.94118	0.0630343	ASPN, PTN	300	30.2841	1	0.351187	63.7395
GO:0070372~regulation of ERK1 and ERK2 cascade	2	2.94118	0.0642542	BMP4, CYR61	306	29.6903	1	0.354689	64.4681
GO:0048514~blood vessel morphogenesis	2	2.94118	0.0670946	CYP1B1, THBS1	320	28.3914	1	0.36538	66.1118
GO:1902895~positive regulation of pri-miRNA transcription from RNA polymerase II promoter	2	2.94118	0.0670946	BMP4, FOS	320	28.3914	1	0.36538	66.1118
GO:0010575~positive regulation of vascular endothelial growth factor production	2	2.94118	0.0674996	CYP1B1, SULF2	322	28.215	1	0.365081	66.3404
GO:0008285~negative regulation of cell proliferation	4	5.88235	0.0695945	BMP4, CYP1B1, ROBO1, SFRP2	4369	4.15895	1	0.37218	67.4994
GO:0051726~regulation of cell cycle	3	4.41176	0.0714581	CCND1, DTL, ID3	2019	6.7498	1	0.37813	68.4991
GO:0048754~branching morphogenesis of an epithelial tube	2	2.94118	0.0717424	BMP4, MGP	343	26.4876	1	0.377246	68.649
GO:0045165~cell fate commitment	2	2.94118	0.072347	BMP4, GAS1	346	26.2579	1	0.377731	68.9656
GO:0008360~regulation of cell shape	3	4.41176	0.0740394	CCL2, PTN, CCL7	2061	6.61225	1	0.382774	69.8361
GO:0060349~bone morphogenesis	2	2.94118	0.0745604	SFRP2, HAS2	357	25.4488	1	0.38287	70.0995
GO:0032331~negative regulation of chondrocyte differentiation	2	2.94118	0.0779709	BMP4, GREM1	374	24.2921	1	0.394794	71.771
GO:0045880~positive regulation of smoothened signaling pathway	2	2.94118	0.0797714	PRRX1, GAS1	383	23.7212	1	0.399959	72.6178
GO:0001837~epithelial to mesenchymal transition	2	2.94118	0.0799712	HMGA2, LOXL2	384	23.6595	1	0.398668	72.7103
GO:0002053~positive regulation of mesenchymal cell proliferation	2	2.94118	0.080171	PRRX1, GAS1	385	23.598	1	0.397391	72.8025
GO:0007281~germ cell development	2	2.94118	0.0807702	BMP4, KITL	388	23.4156	1	0.397707	73.0772
GO:0009409~response to cold	2	2.94118	0.0809698	LPL, FOS	389	23.3554	1	0.396452	73.1682
GO:0006351~transcription, DNA-templated	6	8.82353	0.0828255	CCND1, EBF3, SIX1, ID3, HMGA2, LOXL2	10707	2.5456	1	0.401657	74
GO:0007267~cell-cell signaling	2	2.94118	0.0829638	GREM1, CYR61	399	22.77	1	0.400166	74.061
GO:0046677~response to antibiotic	2	2.94118	0.083163	SLC1A3, CCL2	400	22.7131	1	0.398925	74.1486
GO:0001656~metanephros development	2	2.94118	0.0847547	BMP4, ID3	408	22.2677	1	0.403008	74.8391
GO:0034097~response to cytokine	2	2.94118	0.0879301	FOS, OSMR	424	21.4274	1	0.412945	76.1654
GO:0048661~positive regulation of smooth muscle cell proliferation	2	2.94118	0.0899092	BMP4, THBS1	434	20.9337	1	0.418249	76.9586
GO:0048662~negative regulation of smooth muscle cell proliferation	2	2.94118	0.0903045	PTGIR, NPR3	436	20.8377	1	0.417685	77.114
GO:0040007~growth	2	2.94118	0.0928699	BMP4, SEPP1	449	20.2344	1	0.424982	78.0992
GO:0048286~lung alveolus development	2	2.94118	0.0938547	BMP4, MAN2A1	454	20.0115	1	0.426503	78.4667
GO:0009749~response to glucose	2	2.94118	0.0958211	LPL, THBS1	464	19.5802	1	0.431473	79.1834
GO:2000379~positive regulation of reactive oxygen species metabolic process	2	2.94118	0.0971951	CYP1B1, THBS1	471	19.2892	1	0.434289	79.6708
GO:0001657~ureteric bud development	2	2.94118	0.0997414	BMP4, SIX1	484	18.7711	1	0.441105	80.546
