# Supplementary material for: SMaRT lncRNA controls translation of a G‐quadruplex‐containing mRNA antagonizing the DHX36 helicase
Source: EMBO Rep. 2020 Apr 26;21(6):e49942. doi: 10.15252/embr.201949942 (PMC7271651; doi:10.15252/embr.201949942)
Supplement: Supplementary file 8 — Dataset EV3 [file EMBR-21-e49942-s008.xlsx]

## Sheet: SAS164_All_Samples_FDR1%
Dataset EV3. List of proteins recovered by the pull-down samples analyzed by Mass Spectrometry.
FDR 1% , 2 peptides minimum per protein							Sample01_Probe set-1				Sample02_Probe set-2				Sample03_LacZ
spMouse 20151124
Accession	Description	ΣCoverage	Σ# Proteins	Σ# Unique Peptides	Σ# Peptides	Σ# PSMs	Score A2	Coverage A2	# Peptides A2	# PSM A2	Score B2	Coverage B2	# Peptides B2	# PSM B2	Score C2	Coverage C2	# Peptides C2	# PSM C2	# AAs	MW [kDa]	calc. pI
Q8VDD5	Myosin-9 OS=Mus musculus GN=Myh9 PE=1 SV=4 - [MYH9_MOUSE]	56.12	1	97	118	1705	2693.13	49.74	93	547	2872.78	49.13	99	584	2810.48	48.72	84	574	1960	226.232	5.65576
Q61879	Myosin-10 OS=Mus musculus GN=Myh10 PE=1 SV=2 - [MYH10_MOUSE]	42.21	1	52	69	306	475.07	31.12	45	101	509.385	29.05	43	105	479.487	28.85	42	100	1976	228.855	5.5415
P13541	Myosin-3 OS=Mus musculus GN=Myh3 PE=2 SV=2 - [MYH3_MOUSE]	34.69	1	47	52	181	271.214	22.53	30	57	273.24	22.22	33	57	316.024	26.08	36	67	1940	223.652	5.80811
Q5SWU9	Acetyl-CoA carboxylase 1 OS=Mus musculus GN=Acaca PE=1 SV=1 - [ACACA_MOUSE]	34.37	1	44	44	145	207.821	17.53	24	44	247.576	21.83	28	54	220.278	25.88	30	47	2345	265.088	6.39209
P68134	Actin, alpha skeletal muscle OS=Mus musculus GN=Acta1 PE=1 SV=1 - [ACTS_MOUSE]	49.34	1	2	11	110	156.273	41.64	10	33	174.033	48.28	9	39	176.454	41.38	9	38	377	42.0239	5.38916
P62737	Actin, aortic smooth muscle OS=Mus musculus GN=Acta2 PE=1 SV=1 - [ACTA_MOUSE]	55.44	3	2	12	103	145.631	47.75	11	30	164.998	48.28	9	37	164.757	41.38	9	36	377	41.9818	5.38916
P60710	Actin, cytoplasmic 1 OS=Mus musculus GN=Actb PE=1 SV=1 - [ACTB_MOUSE]	56.27	2	10	12	88	161.642	51.47	10	34	78.6913	37.33	8	17	175.577	44.8	9	37	375	41.7097	5.47803
Q5SX39	Myosin-4 OS=Mus musculus GN=Myh4 PE=2 SV=1 - [MYH4_MOUSE]	22.54	1	11	29	71	159.471	16.14	20	34	71.7114	9.13	10	16	100.512	11.09	13	21	1939	222.72	5.74463
O08638	Myosin-11 OS=Mus musculus GN=Myh11 PE=1 SV=1 - [MYH11_MOUSE]	8.62	1	2	12	62	75.1458	7.86	9	17	121.013	6.8	10	28		0			1972	226.888	5.45264
Q5SX40	Myosin-1 OS=Mus musculus GN=Myh1 PE=1 SV=1 - [MYH1_MOUSE]	19	1	7	24	61		0			56.0672	5.77	7	13	100.969	12.31	14	23	1942	223.203	5.75732
Q6URW6	Myosin-14 OS=Mus musculus GN=Myh14 PE=1 SV=1 - [MYH14_MOUSE]	4.75	1	2	9	37	37.2777	3.85	6	9	58.542	4.5	8	15	55.0556	4.75	7	13	2000	228.446	5.5542
O35295	Transcriptional activator protein Pur-beta OS=Mus musculus GN=Purb PE=1 SV=3 - [PURB_MOUSE]	48.77	1	8	8	36	88.4906	48.77	8	17	70.7503	41.98	6	14	24.5686	29.01	3	5	324	33.8808	5.42725
Q9EPU0	Regulator of nonsense transcripts 1 OS=Mus musculus GN=Upf1 PE=1 SV=2 - [RENT1_MOUSE]	18.06	1	12	12	30	36.6564	9.61	6	9	45.6193	8.45	5	10	48.314	12.37	7	11	1124	123.889	6.60986
Q7TMM9	Tubulin beta-2A chain OS=Mus musculus GN=Tubb2a PE=1 SV=1 - [TBB2A_MOUSE]	41.12	2	2	11	30	58.1292	31.91	8	14		0			40.6523	22.47	5	9	445	49.875	4.89404
P99024	Tubulin beta-5 chain OS=Mus musculus GN=Tubb5 PE=1 SV=1 - [TBB5_MOUSE]	38.51	1	2	10	27		0				0			40.6523	22.52	5	9	444	49.639	4.89404
P26369	Splicing factor U2AF 65 kDa subunit OS=Mus musculus GN=U2af2 PE=1 SV=3 - [U2AF2_MOUSE]	30.95	1	9	9	27	42.5671	18.53	5	9	32.7961	24.84	6	8	46.3776	28.21	6	10	475	53.4832	9.08545
P68372	Tubulin beta-4B chain OS=Mus musculus GN=Tubb4b PE=1 SV=1 - [TBB4B_MOUSE]	38.88	1	1	9	26		0			36.4633	26.29	6	8	40.6523	22.47	5	9	445	49.799	4.89404
P68369	Tubulin alpha-1A chain OS=Mus musculus GN=Tuba1a PE=1 SV=1 - [TBA1A_MOUSE]	42.35	2	4	10	25	37.9102	18.18	5	9		0			52.6472	30.38	7	12	451	50.1036	5.05908
Q9DCT8	Cysteine-rich protein 2 OS=Mus musculus GN=Crip2 PE=1 SV=1 - [CRIP2_MOUSE]	60.58	1	5	5	23	38.2846	47.12	4	9	37.8162	60.58	5	8	26.2875	47.12	4	6	208	22.7121	8.63135
P05213	Tubulin alpha-1B chain OS=Mus musculus GN=Tuba1b PE=1 SV=2 - [TBA1B_MOUSE]	39.25	1	3	9	23		0			24.3876	15.96	4	5		0			451	50.1196	5.05908
Q3THE2	Myosin regulatory light chain 12B OS=Mus musculus GN=Myl12b PE=1 SV=2 - [ML12B_MOUSE]	44.19	1	5	5	21	23.112	44.19	4	5	30.8133	33.72	4	7	38.3887	32.56	3	9	172	19.7665	4.84326
P62702	40S ribosomal protein S4, X isoform OS=Mus musculus GN=Rps4x PE=1 SV=2 - [RS4X_MOUSE]	28.52	1	7	7	19	36.6616	21.29	4	8	20.7639	16.35	3	5	26.7015	18.63	4	6	263	29.5791	10.1548
Q9JKF1	Ras GTPase-activating-like protein IQGAP1 OS=Mus musculus GN=Iqgap1 PE=1 SV=2 - [IQGA1_MOUSE]	8.99	1	9	9	17	29.7265	4.83	5	7	23.5385	4.04	4	5	20.1734	4.89	4	5	1657	188.624	6.48096
P62843	40S ribosomal protein S15 OS=Mus musculus GN=Rps15 PE=1 SV=2 - [RS15_MOUSE]	46.9	1	3	3	17	23.8933	28.28	2	5	13.5349	28.28	2	3	44.0063	33.79	2	9	145	17.0292	10.3892
Q9QXS1	Plectin OS=Mus musculus GN=Plec PE=1 SV=3 - [PLEC_MOUSE]	5.5	1	13	13	17		0			12.214	1.13	3	3	58.3499	4.78	11	14	4691	533.861	5.96045
P97315	Cysteine and glycine-rich protein 1 OS=Mus musculus GN=Csrp1 PE=1 SV=3 - [CSRP1_MOUSE]	37.82	1	4	4	16	37.3054	37.82	4	8	16.7494	20.21	2	4	18.0153	20.21	2	4	193	20.5698	8.57275
Q9WTI7	Unconventional myosin-Ic OS=Mus musculus GN=Myo1c PE=1 SV=2 - [MYO1C_MOUSE]	17.03	1	11	11	16	31.5722	6.3	4	7	7.68073	3.2	2	2	26.3842	7.53	5	7	1063	121.868	9.34912
Q8VHK9	ATP-dependent RNA helicase DHX36 OS=Mus musculus GN=Dhx36 PE=1 SV=2 - [DHX36_MOUSE]	16.68	1	10	10	15	49.1133	13.69	8	11	16.6412	7.39	4	4		0			1001	113.812	8.29443
Q922U2	Keratin, type II cytoskeletal 5 OS=Mus musculus GN=Krt5 PE=1 SV=1 - [K2C5_MOUSE]	8.45	1	5	5	15	24.3541	8.45	5	7	25.2615	4.48	2	6		0			580	61.7286	7.75244
Q91Z83	Myosin-7 OS=Mus musculus GN=Myh7 PE=1 SV=1 - [MYH7_MOUSE]	5.32	1	1	6	15		0				0			37.2222	4.44	5	8	1935	222.741	5.75732
Q05920	Pyruvate carboxylase, mitochondrial OS=Mus musculus GN=Pc PE=1 SV=1 - [PYC_MOUSE]	16.98	1	10	10	15	16.1483	6.37	3	4	27.7231	6.71	5	7	16.0034	5.09	3	4	1178	129.602	6.7124
P31001	Desmin OS=Mus musculus GN=Des PE=1 SV=3 - [DESM_MOUSE]	16.42	1	5	5	14	33.5328	13.43	4	8		0			26.9231	10.66	3	6	469	53.465	5.2749
Q6NVF9	Cleavage and polyadenylation specificity factor subunit 6 OS=Mus musculus GN=Cpsf6 PE=1 SV=1 - [CPSF6_MOUSE]	12.34	1	4	4	13	22.7906	9.44	3	5	14.3702	7.44	2	3	21.7873	7.08	2	5	551	59.1164	7.15186
P17182	Alpha-enolase OS=Mus musculus GN=Eno1 PE=1 SV=3 - [ENOA_MOUSE]	16.59	1	4	4	13	38.3316	16.59	4	9		0			15.895	8.06	2	4	434	47.1112	6.80029
Q91ZA3	Propionyl-CoA carboxylase alpha chain, mitochondrial OS=Mus musculus GN=Pcca PE=1 SV=2 - [PCCA_MOUSE]	16.44	1	7	7	13	27.6908	10.08	4	7	7.40233	4.28	2	2	14.5386	6.35	3	4	724	79.8711	7.25439
P63276	40S ribosomal protein S17 OS=Mus musculus GN=Rps17 PE=1 SV=2 - [RS17_MOUSE]	32.59	1	2	2	13	13.2886	32.59	2	3	18.0689	32.59	2	4	27.7984	32.59	2	6	135	15.5144	9.84717
Q922F4	Tubulin beta-6 chain OS=Mus musculus GN=Tubb6 PE=1 SV=1 - [TBB6_MOUSE]	19.02	1	2	5	13		0			29.5341	19.02	5	6		0			447	50.0581	4.89404
Q60605	Myosin light polypeptide 6 OS=Mus musculus GN=Myl6 PE=1 SV=3 - [MYL6_MOUSE]	57.62	1	5	5	12		0			22.531	29.8	3	6	28.1651	38.41	3	6	151	16.9191	4.65283
P46735	Unconventional myosin-Ib OS=Mus musculus GN=Myo1b PE=1 SV=3 - [MYO1B_MOUSE]	7.68	1	5	5	12	27.2103	6.41	4	7	8.97153	3.43	2	2	12.971	4.16	3	3	1107	128.483	9.26123
E9Q634	Unconventional myosin-Ie OS=Mus musculus GN=Myo1e PE=1 SV=1 - [MYO1E_MOUSE]	8.31	1	5	5	12	22.0276	5.33	3	5		0			29.7277	6.78	4	7	1107	126.738	9.0708
Q9CQF3	Cleavage and polyadenylation specificity factor subunit 5 OS=Mus musculus GN=Nudt21 PE=1 SV=1 - [CPSF5_MOUSE]	33.92	1	4	4	11	12.7492	25.99	3	3	17.1226	27.31	3	4	16.6335	19.38	2	4	227	26.2237	8.82178
Q99MN9	Propionyl-CoA carboxylase beta chain, mitochondrial OS=Mus musculus GN=Pccb PE=1 SV=2 - [PCCB_MOUSE]	24.58	1	8	8	11	39.7956	17.38	6	9		0			8.97538	7.21	2	2	541	58.3719	7.66455
Q8VEE4	Replication protein A 70 kDa DNA-binding subunit OS=Mus musculus GN=Rpa1 PE=1 SV=1 - [RFA1_MOUSE]	11.08	1	5	5	11	32.0683	11.08	5	7	15.6647	7.7	3	4		0			623	68.9936	7.91357
Q61781	Keratin, type I cytoskeletal 14 OS=Mus musculus GN=Krt14 PE=1 SV=2 - [K1C14_MOUSE]	15.08	1	4	4	10	19.4383	9.09	2	4		0			28.4696	10.33	3	6	484	52.8339	5.17334
P42669	Transcriptional activator protein Pur-alpha OS=Mus musculus GN=Pura PE=1 SV=1 - [PURA_MOUSE]	34.89	1	5	5	10	34.4547	34.89	5	8		0			8.70361	15.26	2	2	321	34.8624	6.44287
Q6NXH9	Keratin, type II cytoskeletal 73 OS=Mus musculus GN=Krt73 PE=1 SV=1 - [K2C73_MOUSE]	6.49	1	3	3	9	25.9657	6.49	3	6		0			10.9445	4.27	2	3	539	58.8747	8.08936
Q99MR8	Methylcrotonoyl-CoA carboxylase subunit alpha, mitochondrial OS=Mus musculus GN=Mccc1 PE=1 SV=2 - [MCCA_MOUSE]	14.09	1	5	5	9	24.5625	12.27	4	5		0			17.1877	7.25	3	4	717	79.2934	7.82568
Q920Q6	RNA-binding protein Musashi homolog 2 OS=Mus musculus GN=Msi2 PE=1 SV=1 - [MSI2H_MOUSE]	13.58	1	3	3	9	23.1417	13.58	3	5		0			17.0547	8.96	2	4	346	36.915	8.47021
P97461	40S ribosomal protein S5 OS=Mus musculus GN=Rps5 PE=1 SV=3 - [RS5_MOUSE]	29.9	1	3	3	9	17.5469	16.18	2	4	8.94583	16.18	2	2	14.0473	23.53	2	3	204	22.875	9.71533
P20152	Vimentin OS=Mus musculus GN=Vim PE=1 SV=3 - [VIME_MOUSE]	10.52	1	4	4	9	21.3079	7.08	2	5		0			16.9841	10.3	3	4	466	53.6551	5.12256
P38647	Stress-70 protein, mitochondrial OS=Mus musculus GN=Hspa9 PE=1 SV=3 - [GRP75_MOUSE]	10.16	1	4	4	8	11.5607	7.07	3	3	11.5597	5.45	2	3	9.28205	4.86	2	2	679	73.4156	6.07471
Q8VED5	Keratin, type II cytoskeletal 79 OS=Mus musculus GN=Krt79 PE=1 SV=2 - [K2C79_MOUSE]	4.52	1	2	2	8	17.774	4.52	2	5		0				0			531	57.5168	7.69385
P47857	ATP-dependent 6-phosphofructokinase, muscle type OS=Mus musculus GN=Pfkm PE=1 SV=3 - [PFKAM_MOUSE]	8.08	1	4	4	8	20.6787	8.08	4	5	13.2608	6.15	3	3		0			780	85.2146	8.00146
P56480	ATP synthase subunit beta, mitochondrial OS=Mus musculus GN=Atp5b PE=1 SV=2 - [ATPB_MOUSE]	13.42	1	5	5	7	15.3471	10.96	4	4		0			12.7149	8.32	3	3	529	56.2655	5.33838
Q8BMS1	Trifunctional enzyme subunit alpha, mitochondrial OS=Mus musculus GN=Hadha PE=1 SV=1 - [ECHA_MOUSE]	11.53	1	4	4	6	11.2472	6.68	2	2		0			19.8183	11.53	4	4	763	82.6175	9.14404
Q1XH17	Tripartite motif-containing protein 72 OS=Mus musculus GN=Trim72 PE=1 SV=1 - [TRI72_MOUSE]	21.59	1	4	4	6	13.6474	18.24	3	3		0			12.6571	16.14	3	3	477	52.783	6.41748
P47757	F-actin-capping protein subunit beta OS=Mus musculus GN=Capzb PE=1 SV=3 - [CAPZB_MOUSE]	14.08	1	2	2	4	16.1037	14.08	2	4		0				0			277	31.3258	5.74463
P11031	Activated RNA polymerase II transcriptional coactivator p15 OS=Mus musculus GN=Sub1 PE=1 SV=3 - [TCP4_MOUSE]	18.9	1	2	2	4		0			18.8102	18.9	2	4		0			127	14.4184	9.59814
P62960	Nuclease-sensitive element-binding protein 1 OS=Mus musculus GN=Ybx1 PE=1 SV=3 - [YBOX1_MOUSE]	20.5	1	3	3	4		0			19.2788	20.5	3	4		0			322	35.7086	9.87646
Q99KI0	Aconitate hydratase, mitochondrial OS=Mus musculus GN=Aco2 PE=1 SV=1 - [ACON_MOUSE]	3.97	1	2	2	3	11.2887	3.97	2	3		0				0			780	85.41	7.92822
Q03265	ATP synthase subunit alpha, mitochondrial OS=Mus musculus GN=Atp5a1 PE=1 SV=1 - [ATPA_MOUSE]	9.04	1	3	3	3	11.0837	9.04	3	3		0				0			553	59.7156	9.18799
Q60668	Heterogeneous nuclear ribonucleoprotein D0 OS=Mus musculus GN=Hnrnpd PE=1 SV=2 - [HNRPD_MOUSE]	9.3	1	2	2	3		0				0			12.2014	9.3	2	3	355	38.3303	7.81104
Q5U3K5	Rab-like protein 6 OS=Mus musculus GN=Rabl6 PE=1 SV=2 - [RABL6_MOUSE]	6.48	1	3	3	3		0				0			11.355	6.48	3	3	725	79.7817	5.52881
Q8VC70	RNA-binding motif, single-stranded-interacting protein 2 OS=Mus musculus GN=Rbms2 PE=1 SV=1 - [RBMS2_MOUSE]	7.83	1	2	2	3		0			11.7165	7.83	2	3		0			383	40.6982	9.0708
P49312	Heterogeneous nuclear ribonucleoprotein A1 OS=Mus musculus GN=Hnrnpa1 PE=1 SV=2 - [ROA1_MOUSE]	9.69	1	2	2	3		0				0			11.2214	9.69	2	3	320	34.1753	9.23193
Q99020	Heterogeneous nuclear ribonucleoprotein A/B OS=Mus musculus GN=Hnrnpab PE=1 SV=1 - [ROAA_MOUSE]	11.58	1	2	2	3		0			13.5799	11.58	2	3		0			285	30.8123	7.91357
P62267	40S ribosomal protein S23 OS=Mus musculus GN=Rps23 PE=1 SV=3 - [RS23_MOUSE]	19.58	1	2	2	3		0				0			13.0391	19.58	2	3	143	15.7977	10.4917
P97351	40S ribosomal protein S3a OS=Mus musculus GN=Rps3a PE=1 SV=3 - [RS3A_MOUSE]	11.74	1	2	2	3		0				0			11.5267	11.74	2	3	264	29.8657	9.72998
Q9JKB3	Y-box-binding protein 3 OS=Mus musculus GN=Ybx3 PE=1 SV=2 - [YBOX3_MOUSE]	17.73	1	2	2	2		0			9.08857	17.73	2	2		0			361	38.7903	9.68604
P63017	Heat shock cognate 71 kDa protein OS=Mus musculus GN=Hspa8 PE=1 SV=1 - [HSP7C_MOUSE]	4.8	1	2	2	2		0				0			7.58135	4.8	2	2	646	70.8272	5.51611
P02535	Keratin, type I cytoskeletal 10 OS=Mus musculus GN=Krt10 PE=1 SV=3 - [K1C10_MOUSE]	3.68	1	2	2	2	6.04496	3.68	2	2		0				0			570	57.7351	5.10986
Q99104	Unconventional myosin-Va OS=Mus musculus GN=Myo5a PE=1 SV=2 - [MYO5A_MOUSE]	1.83	1	2	2	2		0				0			7.81023	1.83	2	2	1853	215.402	8.63135
P62852	40S ribosomal protein S25 OS=Mus musculus GN=Rps25 PE=1 SV=1 - [RS25_MOUSE]	8.8	1	2	2	2		0			5.77677	8.8	2	2		0			125	13.7337	10.1108
P58774	Tropomyosin beta chain OS=Mus musculus GN=Tpm2 PE=1 SV=1 - [TPM2_MOUSE]	9.86	1	2	2	2	6.98745	9.86	2	2		0				0			284	32.8166	4.70361
Q8R151	NFX1-type zinc finger-containing protein 1 OS=Mus musculus GN=Znfx1 PE=1 SV=3 - [ZNFX1_MOUSE]	1.52	1	2	2	2	6.93335	1.52	2	2		0				0			1909	218.687	7.47412
