# Supplementary material for: SMaRT lncRNA controls translation of a G‐quadruplex‐containing mRNA antagonizing the DHX36 helicase
Source: EMBO Rep. 2020 Apr 26;21(6):e49942. doi: 10.15252/embr.201949942 (PMC7271651; doi:10.15252/embr.201949942)
Supplement: Supplementary file 9 — Source Data for Expanded View [file EMBR-21-e49942-s013.zip]

Archive with 9 entries (7 files):
- 49942_EV_Figure_source_data/
- 49942_EV_Figure_source_data/Fig_EV4_source_data.xlsx
- 49942_EV_Figure_source_data/.DS_Store
- 49942_EV_Figure_source_data/Fig_EV5_source_data.xlsx
- 49942_EV_Figure_source_data/Fig_EV2_source_data.xlsx
- 49942_EV_Figure_source_data/Fig_EV3_source_data.xlsx
- 49942_EV_Figure_source_data/FigEV1_source_data/
- 49942_EV_Figure_source_data/FigEV1_source_data/Fig_EV1_source_data.xlsx
- 49942_EV_Figure_source_data/FigEV1_source_data/FigEV1_source_data.pdf
