# Supplementary material for: SMaRT lncRNA controls translation of a G‐quadruplex‐containing mRNA antagonizing the DHX36 helicase
Source: EMBO Rep. 2020 Apr 26;21(6):e49942. doi: 10.15252/embr.201949942 (PMC7271651; doi:10.15252/embr.201949942)
Supplement: Supplementary file 9 — Source Data for Expanded View [file EMBR-21-e49942-s013.zip › 49942_EV_Figure_source_data/Fig_EV4_source_data.xlsx]

## Sheet: Figure EV4F
qPCR analysis of indicated mRNAs in C2C12 cells undergoing differentiation (D2) in control samples or samples depleted for lnc-SMaRT with two different siRNAs.
		Ccl2			Ccl7
		si-SCR	si-SMaRT-1	si-SMaRT-2	si-SCR	si-SMaRT-1	si-SMaRT-2
Biological replicates	#1	1.01934	2.13895	4.29738	0.897208	2.26811	2.21788
	#2	0.998546	2.61302	4.02246	1.15804	2.06092	2.2207
	#3	0.982451	2.56691	4.80598	0.962462	2.25309	2.60429
