# Supplementary material for: SMaRT lncRNA controls translation of a G‐quadruplex‐containing mRNA antagonizing the DHX36 helicase
Source: EMBO Rep. 2020 Apr 26;21(6):e49942. doi: 10.15252/embr.201949942 (PMC7271651; doi:10.15252/embr.201949942)
Supplement: Supplementary file 9 — Source Data for Expanded View [file EMBR-21-e49942-s013.zip › 49942_EV_Figure_source_data/Fig_EV5_source_data.xlsx]

## Sheet: Figure EV5A
qPCR analysis of luciferase mRNAs expression on the same samples analyzed in Figure 5A. The RLuc RNA expression levels in qPCR analyses were normalized against FLuc RNA and expressed as relative quantity with respect to lnc-SMaRT (-) sample set to a value of 1
	lnc-SMaRT	-	+	+	+
		Control	RLuc-Mlx 5’-3'	RLuc-Mlx 5’	RLuc-Mlx 3’
Biological replicates	#1	0.906416	0.947756	1.0057	1.47843
	#2	1.09069	0.977852	0.877541	1.42697
	#3	1.01152	0.71269	0.798677	0.909037
qPCR analysis of lnc-SMaRT RNA expression on the same samples analyzed in Figure 5A.
	lnc-SMaRT	-	+	+	+
		Control	RLuc-Mlx 5’-3'	RLuc-Mlx 5’	RLuc-Mlx 3’
Biological replicates	#1	0.944294	1235.66	926.805	982.703
	#2	1.00388	1240.8	1158.65	1117.98
	#3	1.05489	1387.45	1112.35	890.721

## Sheet: Figure EV5B
qPCR analysis of lnc-SMaRT RNA expression on the same samples analyzed in Figure 5B
	Dhx36	+	+	-	-
	lnc-SMaRT	-	+	-	+
Biological replicates	#1	0.765191	11057.2	0.715114	8530.33
	#2	0.96965	12445.6	0.982661	11133
	#3	1.34777	13660.7	1.42305	12403
qPCR analysis of Dhx36 RNA expression on the same samples analyzed in Figure 5B
	Dhx36	+	+	-	-
	lnc-SMaRT	-	+	-	+
Biological replicates	#1	1.05689	0.987724	0.244623	0.135308
	#2	1.05079	1.06489	0.269673	0.181305
	#3	0.900442	0.95074	0.236658	0.176085

## Sheet: Figure EV5C
qPCR analysis of luciferase mRNAs expression on the same samples analyzed in Figure 5C.
		RLuc-Mlx 5’		RLuc-Mlx D75		RLuc-Mlx mut30
		Control	lnc-SMaRT	Control	lnc-SMaRT	Control	lnc-SMaRT	lnc-SMaRTmut
Biological replicates	#1	1.38667	1.12029	0.876033	1.12534	0.844652	1.46718	1.07919
	#2	0.745985	1.31488	1.23761	0.920443	1.06926	1.43409	0.970161
	#3	0.966709	2.14123	0.922352	1.06453	1.10723	0.92268	0.804918
qPCR analysis of lnc-SMaRT RNA expression on the same samples analyzed in Figure 5C.
		RLuc-Mlx 5’		RLuc-Mlx D75		RLuc-Mlx mut30
		Control	lnc-SMaRT	Control	lnc-SMaRT	Control	lnc-SMaRT	lnc-SMaRTmut
Biological replicates	#1	0.792415	8944.05	1.36211	6707.86	1.89283	5263.93	7526.41
	#2	1.68724	8355.32	0.640152	7094.35	1.04715	4533.01	7743.33
	#3	0.747948	7919.67	1.14685	7557.33	0.50452	4558.7	7848.69
