# Supplementary material for: SMaRT lncRNA controls translation of a G‐quadruplex‐containing mRNA antagonizing the DHX36 helicase
Source: EMBO Rep. 2020 Apr 26;21(6):e49942. doi: 10.15252/embr.201949942 (PMC7271651; doi:10.15252/embr.201949942)
Supplement: Supplementary file 9 — Source Data for Expanded View [file EMBR-21-e49942-s013.zip › 49942_EV_Figure_source_data/Fig_EV2_source_data.xlsx]

## Sheet: Figure EV2B
qPCR analysis of indicated de-regulated mRNAs identified by RNA seq-data in C2C12 cells undergoing differentiation (D2) in control samples or samples depleted for lnc-SMaRT with two different siRNAs.
		lnc-SMaRT			Lrrn1			Tnnc2			Crabp2
		si-SCR	si-SMaRT-1	si-SMaRT-2	si-SCR	si-SMaRT-1	si-SMaRT-2	si-SCR	si-SMaRT-1	si-SMaRT-2	si-SCR	si-SMaRT-1	si-SMaRT-2
Biological replicates	#1	1.09251	0.352795	0.169355	0.904136	0.382679	0.505521	1.09362	0.728986	0.801681	1.09726	0.620781	0.509668
	#2	0.998546	0.395063	0.153466	1.01544	0.345538	0.492401	1.06967	0.601419	0.817684	1.00219	0.615919	0.558
	#3	0.91666	0.279328	0.238958	1.08921	0.263537	0.603215	0.854836	0.59987	0.692153	0.909377	0.688523	0.563746

## Sheet: Figure EV2C
qPCR analysis of lncSMaRT expression in C2C12 stable cell lines undergoing differentiation (D1.5) in control samples or samples overexpressing lnc-SMaRT
		lnc-SMaRT
		CTRL	SMaRT-OE
Biological replicates	#1	0.989387	123.934
	#2	0.869692	124.876
	#3	1.16217	74.9284

## Sheet: Figure EV2D
qPCR analysis of MyoD and Myog expression in C2C12 stable cell lines undergoing differentiation (D1.5) in control samples or samples overexpressing lnc-SMaRT
		MyoD		Myog
		CTRL	SMaRT-OE	CTRL	SMaRT-OE
Biological replicates	#1	0.994608	0.374631	0.899966	0.722431
	#2	0.897992	0.519009	1.04033	0.798621
	#3	1.11963	0.442376	1.10491	0.872329
