# Supplementary material for: SMaRT lncRNA controls translation of a G‐quadruplex‐containing mRNA antagonizing the DHX36 helicase
Source: EMBO Rep. 2020 Apr 26;21(6):e49942. doi: 10.15252/embr.201949942 (PMC7271651; doi:10.15252/embr.201949942)
Supplement: Supplementary file 9 — Source Data for Expanded View [file EMBR-21-e49942-s013.zip › 49942_EV_Figure_source_data/Fig_EV3_source_data.xlsx]

## Sheet: Figure EV3A
lnc-SMaRT pull-down performed in different crosslinking conditions (+Psoralen +UV, +Psoralen –UV, -Psoralen +UV)
Probe Set #1	+AMT +UV			+AMT -UV			-AMT +UV
	#1	#2	#3	#1	#2	#3	#1	#2	#3
Mlx	3.35366	3.5211	5.62267	3.0498	2.26852	2.97354	1.78065	1.54708	1.93177
GAPDH	0.53221	0.521992	0.526764	0.492261	0.481228	0.474524	1.00475	0.970227	0.985514
Probe Set #2	+AMT +UV			+AMT -UV			-AMT +UV
	#1	#2	#3	#1	#2	#3	#1	#2	#3
Mlx	37.3306	49.2076	58.5996	34.9513	29.1019	33.9761	20.2039	18.6168	20.7631
GAPDH	0.731695	0.650103	0.509568	0.742781	0.713063	0.709401	1.00414	0.978934	0.98221
lnc-SMaRT pull-down performed in C2C12 cells treated with a control siRNA (si-SCR) or siRNA against lnc-SMaRT (si-SMaRT-1)
Probe Set #1	si-SCR			si-SMaRT-1
	#1	#2	#3	#1	#2	#3
Mlx	14.8101	11.6938	8.85883	4.40187	3.20656	3.50933
GAPDH	0.113353	0.105745	0.107302	0.094717	0.087004	0.085266
Probe Set #2	si-SCR			si-SMaRT-1
	#1	#2	#3	#1	#2	#3
Mlx	110.601	99.1242	79.3762	4.92171	4.44508	4.4246
GAPDH	0.085492	0.084424	0.076445	0.127486	0.120433	0.114186

## Sheet: Figure EV3E
qPCR analysis of DHX36 expression in N2a cells transfected with an empty vector (CTRL) or with a plasmid overexpressing flagged MLX-g (MLX-g) in control conditions (si-SCR) or in knockdown of DHX36 (si-DHX36)
Probe Set #1	si-SCR			si-DHX36
	#1	#2	#3	#1	#2	#3
CTRL	1.09342	1.06229	0.860932	0.135841	0.150198	0.141269
MLX-g	1.04011	1.01013	0.951796	0.210972	0.201165	0.212982
