# Supplementary material for: SMaRT lncRNA controls translation of a G‐quadruplex‐containing mRNA antagonizing the DHX36 helicase
Source: EMBO Rep. 2020 Apr 26;21(6):e49942. doi: 10.15252/embr.201949942 (PMC7271651; doi:10.15252/embr.201949942)
Supplement: Supplementary file 9 — Source Data for Expanded View [file EMBR-21-e49942-s013.zip › 49942_EV_Figure_source_data/FigEV1_source_data/Fig_EV1_source_data.xlsx]

## Sheet: Figure EV1A
qPCR analysis of MyoD and Myog RNA expression in C2C12 cells undergoing differentiation at the indicated time points.
MyoD		Days of differentiation
		GM	D1	D2	D3	D4	D5
Biological replicates	#1	0.861622	15.3522	17.966	11.9068	7.57395	8.89464
	#2	1.33356	18.1102	17.1035	10.5096	7.29911	8.91523
	#3	0.870306	16.8396	16.4296	12.4485	8.37222	9.39882
Myog		Days of differentiation
		GM	D1	D2	D3	D4	D5
Biological replicates	#1	1.04465	9193.89	12074.2	7922.2	6340.48	4456.85
	#2	0.890953	8509.22	12849.5	7816.03	5755.01	4160.98
	#3	1.05176	7585.02	13486.9	7845.66	5921.06	4171.72

## Sheet: Figure EV1D
qPCR analysis of indicated muscle differentiation marker (MyoD, Myog, Mef2C, Mck and Dys) mRNA expression in C2C12 cells undergoing differentiation (D2) in control samples or samples depleted of lnc-SMaRT with two different siRNAs
		MyoD			Myog			Mef2C			Mck			Dys
		si-SCR	si-SMaRT-1	si-SMaRT-2	si-SCR	si-SMaRT-1	si-SMaRT-2	si-SCR	si-SMaRT-1	si-SMaRT-2	si-SCR	si-SMaRT-1	si-SMaRT-2	si-SCR	si-SMaRT-1	si-SMaRT-2
Biological replicates	#1	0.997427	1.29951	1.48733	0.908729	0.821525	0.97947	0.937965	0.524036	0.431025	0.95543	0.57945	0.237984	1.26857	0.255705	0.133542
	#2	0.88686	1.22076	1.41619	1.11601	0.910013	0.776257	1.16762	0.443461	0.327536	1.1605	0.452911	0.596795	0.87373	0.255979	0.10756
	#3	1.13048	1.20871	1.45779	0.986046	0.888371	1.00821	0.913083	0.464859	0.383809	0.901897	0.572231	0.517732	0.902214	0.237906	0.089206
