# Supplementary material for: SMaRT lncRNA controls translation of a G‐quadruplex‐containing mRNA antagonizing the DHX36 helicase
Source: EMBO Rep. 2020 Apr 26;21(6):e49942. doi: 10.15252/embr.201949942 (PMC7271651; doi:10.15252/embr.201949942)
Supplement: Supplementary file 11 — Source Data for Figure 1 [file EMBR-21-e49942-s009.xlsx]

## Sheet: Figure 1C
qPCR analysis of lnc-SMaRT RNA expression in C2C12 cells undergoing differentiation at the indicated time points.
		Days of differentiation
		GM	D1	D2	D3	D4	D5
Biological replicates	#1	0.685252	333.692	487.922	386.236	199.79	104.208
	#2	0.9609	352.744	531.752	309.562	191.929	108.142
	#3	1.5187	343.196	504.109	347.911	181	114.189

## Sheet: Figure 1D
qPCR analysis of lnc-SMaRT levels in C2C12 myoblasts treated with either control siRNAs (si-SCR) or with two different siRNAs against lnc-SMaRT (si-SMaRT-1, si-SMaRT-2) and induced to differentiate for two days.
		si-SCR	si-SMaRT-1	si-SMaRT-2
Biological replicates	#1	1.09251	0.352795	0.169355
	#2	0.998546	0.395063	0.153466
	#3	0.91666	0.279328	0.238958
