# Supplementary material for: SMaRT lncRNA controls translation of a G‐quadruplex‐containing mRNA antagonizing the DHX36 helicase
Source: EMBO Rep. 2020 Apr 26;21(6):e49942. doi: 10.15252/embr.201949942 (PMC7271651; doi:10.15252/embr.201949942)
Supplement: Supplementary file 13 — Source Data for Figure 3 [file EMBR-21-e49942-s011.zip]

Archive with 4 entries (3 files):
- 49942_Fig3_source_data/
- 49942_Fig3_source_data/fig_3_source_data.pdf
- 49942_Fig3_source_data/Fig_3_source_data.xlsx
- 49942_Fig3_source_data/fig_3_source_data.pptx
