# Supplementary material for: SMaRT lncRNA controls translation of a G‐quadruplex‐containing mRNA antagonizing the DHX36 helicase
Source: EMBO Rep. 2020 Apr 26;21(6):e49942. doi: 10.15252/embr.201949942 (PMC7271651; doi:10.15252/embr.201949942)
Supplement: Supplementary file 13 — Source Data for Figure 3 [file EMBR-21-e49942-s011.zip › 49942_Fig3_source_data/Fig_3_source_data.xlsx]

## Sheet: Figure 3B
qPCR analysis of lnc-SMaRT enrichment in the RNA pull-down performed in C2C12 cells at day 2 of differentiation (DM2)
	lnc-SMaRT			GAPDH
	#1	#2	#3	#1	#2	#3		Biological replicates
Probe Set #1	47.8432	53.8698	54.6989	0.432993	0.416819	0.400259
Probe Set #2	49.7108	52.0023	53.7274	0.842963	0.819315	0.820771
LacZ	1.16744	2.561	2.22127	1.36716	1.21167	1.27977

## Sheet: Figure 3C
qPCR analysis of lnc-SMaRT enrichment in DHX36 RIP-derived RNA extracts. WBP4 was used as positive control [31], while Neat1 (a lncRNA expressed at comparable level of lnc-SMaRT according to the RNA-sequencing) and Rps7 were used as negative controls
		SMaRT	Neat1	WBP4	RP7S
Biological replicates	#1	3.89228	1.43053	3.42097	1.56453
	#2	3.67212	1.62437	3.93211	2.30035
	#3	3.39142	1.18868	3.78153	1.57209

## Sheet: Figure 3F
Quantification of FLAG-tagged protein levels normalized on HPRT signals.
	Empty Vector			MLX-a			MLX-b			MLX-g
	#1	#2	#3	#1	#2	#3	#1	#2	#3	#1	#2	#3
CTRL	1	1	1	4.93202	5.28479	2.04892	3.38409	3.8803	4.00251	11.284	12.0251	10.2596
OE	1.28658	1.25691	0.885933	3.56362	4.90567	2.8754	3.8819	3.33975	5.58809	4.98973	7.57653	5.75258
