# Supplementary material for: SMaRT lncRNA controls translation of a G‐quadruplex‐containing mRNA antagonizing the DHX36 helicase
Source: EMBO Rep. 2020 Apr 26;21(6):e49942. doi: 10.15252/embr.201949942 (PMC7271651; doi:10.15252/embr.201949942)
Supplement: Supplementary file 14 — Source Data for Figure 5 [file EMBR-21-e49942-s012.xlsx]

## Sheet: Figure 5A
Luciferase activity of RLuc-Mlx 5’-3', RLuc-Mlx 5’ and RLuc-Mlx 3' in response to lnc-SMaRT overexpression
	lnc-SMaRT	-	+	+	+
		Control	RLuc-Mlx 5’-3'	RLuc-Mlx 5’	RLuc-Mlx 3’
Biological replicates	#1	0.929615	0.802776	0.783533	0.934927
	#2	0.996016	0.793271	0.626383	0.925852
	#3	1.07437	0.667463	0.761178	1.11465

## Sheet: Figure 5B
Luciferase activity of RLuc-Mlx 5’ in response to lnc-SMaRT overexpression and DHX36 depletion
	DHX36	+	+	+	+
	lnc-SMaRT	-	+	-	+
Biological replicates	#1	1.05841	0.637926	0.662469	0.4703
	#2	0.875804	0.70651	0.684461	0.481758
	#3	1.06579	0.781249	0.733801	0.623393

## Sheet: Figure 5C
Luciferase activity of RLuc-Mlx 5’ and relative mutants in response to lnc-SMaRT and lnc-SMaRTmut overexpression
			lnc-SMaRT	lnc-SMaRT	lnc-SMaRT	lnc-SMaRTmut
		Control	RLuc-Mlx 5’	RLuc-Mlx D75	RLuc-Mlx mut30	RLuc-Mlx mut30
Biological replicates	#1	0.95429	0.436197	1.23416	1.03004	0.539738
	#2	0.99371	0.564638	1.06772	1.10541	0.580968
	#3	1.052	0.582852	1.41317	1.16193	0.596669
